# Supplementary material for: Non-invasive methods to assess seed quality based on ultra-weak photon emission and delayed luminescence
Source: Sci Rep. 2024 Nov 5;14:26838. doi: 10.1038/s41598-024-74207-9 (PMC11538308; doi:10.1038/s41598-024-74207-9)
Supplement: Supplementary file 2 — Supplementary Material 2 [file 41598_2024_74207_MOESM2_ESM.xlsx]

## Sheet: C. arietinum
					C. arietinum	G%			MGT			Z			Root			Shoot
						Media		St. dev	Media		St. dev	Media		St. dev	Media		St. dev	Media		St. dev
				1	CIC5_Amb_2013	54.5	±	11.911	2.89	±	0.179	0.38	±	0.075	5.46975	±	1.758	2.17028	±	0.378
				2	CIC5_Cold_2013	95	±	1.768*	1.55	±	0.304*	0.48	±	0.159	12.8245	±	0.802*	3.05165	±	0.362*
				3	CIC18_Amb_2013	50.5	±	20.872	2.5	±	0.058	0.46	±	0.056	6.10527	±	2.126	2.05977	±	0.693
				4	CIC18_Cold_2013	92.5	±	8.101*	1.47	±	0.195*	0.53	±	0.109	10.4981	±	2.322*	2.47633	±	0.311
				5	CIC28_Amb_2013	19.5	±	10.216	2.77	±	0.353	0.31	±	0.128	7.48338	±	2.789	1.80153	±	0.318
				6	CIC28_Cold_2013	88.5	±	6.519*	1.55	±	0.104*	0.47	±	0.029*	12.0024	±	0.903*	3.26655	±	0.66*
				7	CIC31_Amb_2013	25.5	±	9.421	2.92	±	0.36	0.33	±	0.083	4.69737	±	1.795	1.92743	±	0.549
				8	CIC31_Cold_2013	96	±	2.85*	1.22	±	0.059*	0.66	±	0.065*	9.93988	±	1.836*	3.26733	±	0.329*
				9	CIC49_Amb_2013	46	±	18.08	2.62	±	0.175	0.44	±	0.037	3.47027	±	2.815	1.63775	±	0.556
				10	CIC49_Cold_2013	89	±	3.354*	1.43	±	0.306*	0.56	±	0.06*	11.2122	±	1.383*	2.53958	±	0.242*
				11	CIC50_Amb_2013	41	±	5.184	2.45	±	0.166	0.51	±	0.114	8.5438	±	0.888	3.52358	±	0.322
				12	CIC50_Cold_2013	90	±	3.953*	1.4	±	0.126*	0.52	±	0.042	11.0884	±	3.227	3.92028	±	0.597
				13	CIC53_Amb_2013	36	±	12.324	2.9	±	0.397	0.38	±	0.144	7.3372	±	2.68	2.63238	±	0.751
				14	CIC53_Cold_2013	95.5	±	2.092*	1.74	±	0.379*	0.49	±	0.018	12.8323	±	1.036*	4.02588	±	0.477*
				15	CIC58_Amb_2013	31.5	±	15.969	3.63	±	0.878	0.38	±	0.111	2.43035	±	1.308	0.716175	±	0.585
				16	CIC58_Cold_2013	84.5	±	11.236*	2.7	±	0.868	0.41	±	0.101	9.27192	±	0.766*	2.01855	±	0.513*
				17	CIC90_Amb_2013	56.5	±	12.196	3.01	±	0.493	0.33	±	0.098	7.04833	±	2.476	2.2181	±	0.7
				18	CIC90_Cold_2013	89.5	±	4.472*	1.62	±	0.269*	0.46	±	0.036*	11.1353	±	0.851*	3.24352	±	0.087*
				19	CIC92_Amb_2013	25.5	±	8.732	2.86	±	0.252	0.32	±	0.091	3.32241	±	1.59	0.918483	±	0.376
				20	CIC92_Cold_2013	86	±	8.404*	1.76	±	0.47*	0.43	±	0.091*	9.42705	±	2.519*	3.34697	±	0.32*
				21	CIC94_Amb_2013	11	±	5.184	3.03	±	0.916	0.44	±	0.318	1.69646	±	1.155	0.63029	±	0.612
				22	CIC94_Cold_2013	78.5	±	6.755*	2.38	±	0.39	0.39	±	0.076	9.17347	±	0.248*	1.94247	±	0.204*
				23	CIC180_Amb_2013	24.5	±	11.911	3.09	±	0.595	0.35	±	0.215	2.61072	±	1.245	1.1753	±	0.529
				24	CIC180_Cold_2013	93	±	4.809*	1.82	±	0.577*	0.45	±	0.133	12.2967	±	1.276*	3.3362	±	0.281*
				25	CIC204_Amb_2013	28	±	7.786	2.88	±	0.161	0.42	±	0.143	4.84032	±	2.373	1.73927	±	0.493
				26	CIC204_Cold_2013	89	±	8.023*	1.44	±	0.183*	0.52	±	0.135	11.9469	±	1.697*	4.11782	±	0.819*
				27	CIC205_Amb_2013	38	±	6.471	3.36	±	0.16	0.29	±	0.044	3.6091	±	1.151	1.39745	±	0.28
				28	CIC205_Cold_2013	89	±	2.85*	2.03	±	0.754*	0.48	±	0.087*	10.9734	±	0.716*	3.1742	±	0.632*
				29	CIC209_Amb_2013	29.5	±	10.368	3.2	±	0.577	0.34	±	0.168	3.01562	±	1.805	0.748725	±	0.542
				30	CIC209_Cold_2013	92.5	±	4.677*	2.03	±	0.445*	0.48	±	0.128	12.2065	±	0.999*	3.23005	±	0.411*
				31	CIC210_Amb_2013	27	±	5.701	3.33	±	0.45	0.31	±	0.11	4.12723	±	0.815	1.28038	±	0.244
				32	CIC210_Cold_2013	83	±	6.937*	2.41	±	0.741*	0.42	±	0.079	11.0128	±	1.652*	2.78753	±	0.31*
				33	CIC221_Amb_2013	36	±	5.184	3.26	±	0.505	0.35	±	0.072	4.29523	±	0.541	1.0134	±	0.311
				34	CIC221_Cold_2013	94.5	±	1.118*	2.13	±	0.836*	0.45	±	0.055*	11.4817	±	0.816*	3.18377	±	0.314*
				35	CIC648_Amb_2013	53	±	18.235	2.56	±	0.104	0.45	±	0.057	4.5136	±	1.954	2.71088	±	0.697
				36	CIC648_Cold_2013	98	±	2.092*	1.2	±	0.217*	0.75	±	0.18*	12.1625	±	1.723*	3.3531	±	0.424
				37	CIC694_Amb_2013	16	±	12.068	3.25	±	0.863	0.22	±	0.204	6.13886	±	2.267	1.90156	±	0.738
				38	CIC694_Cold_2013	86.5	±	9.454*	1.72	±	0.13*	0.42	±	0.049*	12.1753	±	0.548*	3.07178	±	0.399*
				39	CIC701_Amb_2013	16	±	10.84	3.01	±	0.515	0.33	±	0.199	3.17953	±	1.583	1.1814	±	0.818
				40	CIC701_Cold_2013	90	±	3.953*	1.18	±	0.095*	0.73	±	0.119*	12.9115	±	1.333*	3.5266	±	0.435*
				41	CIC702_Amb_2013	7	±	1.118	2.83	±	0.441	0.2	±	0.183	3.91537	±	1.757	0.984033	±	0.431
				42	CIC702_Cold_2013	74.5	±	9.083*	1.65	±	0.31*	0.42	±	0.055*	10.052	±	1.529*	2.31595	±	0.387*
				43	CIC737_Amb_2013	50.5	±	9.585	3.24	±	0.879	0.32	±	0.116	7.9056	±	1.07	1.8827	±	0.519
				44	CIC737_Cold_2013	92.5	±	1.768*	2.12	±	0.774*	0.48	±	0.051*	13.3197	±	1.975*	2.49412	±	0.264*

## Sheet: L. sativus
					L. sativus	G%			MGT			Z			Root			Shoot
						Media		St. dev	Media		St. dev	Media		St. dev	Media		St. dev	Media		St. dev
				1	LAT227_Amb_2010	94	±	2.828	2.45003	±	0.258	0.530171	±	0.127	9.45622	±	1.019	6.08932	±	0.93
				2	LAT227_Cold_2010	100	±	0*	2.12	±	0.054*	0.78898	±	0.089*	10.8091	±	1.251	5.951	±	0.415
				3	LAT237_Amb_2010	96	±	2.828	2.46321	±	0.371	0.568651	±	0.161	10.4648	±	0.922	6.28163	±	0.771
				4	LAT237_Cold_2010	94	±	2.828	2.33309	±	0.223	0.574615	±	0.173	12.0256	±	2.117	6.63255	±	0.523
				5	LAT412_Amb_2010	75.5	±	8.062	3.14584	±	0.707	0.553522	±	0.192	10.694	±	0.774	4.05392	±	0.121
				6	LAT412_Cold_2010	98	±	1.633*	3.42573	±	0.264	0.47624	±	0.089	10.9049	±	2.036	3.69612	±	0.291*
				7	LAT416_Amb_2010	39.5	±	6.608	3.78939	±	0.322	0.359256	±	0.078	6.84025	±	0.642	3.13693	±	0.441
				8	LAT416_Cold_2010	97.5	±	0.993*	3.04124	±	0.075*	0.69845	±	0.051*	9.22643	±	1.570*	4.0146	±	0.230*
				9	LAT434_Amb_2010	60	±	10.198	3.80572	±	0.342	0.335518	±	0.085	9.61913	±	1.416	4.25157	±	0.118
				10	LAT434_Cold_2010	98	±	2.828*	2.68928	±	0.269*	0.575845	±	0.127*	9.90932	±	0.631	5.06695	±	0.257*
				11	LAT438_Amb_2010	39	±	4.163	3.75555	±	0.6	0.379457	±	0.201	5.47832	±	1.395	3.82233	±	0.736
				12	LAT438_Cold_2010	93	±	2*	2.62199	±	0.234*	0.49489	±	0.089	10.1564	±	0.830*	4.39203	±	0.282
				13	LAT443_Amb_2010	47	±	3.83	4.3023	±	0.158	0.263326	±	0.026	6.91595	±	1.897	4.04635	±	1.263
				14	LAT443_Cold_2010	90.5	±	8.699*	3.30737	±	0.185*	0.580499	±	0.045*	11.006	±	0.539*	4.6716	±	0.481
				15	LAT455_Amb_2010	3.5	±	1	7.75	±	1.555	0	±	0	0.915375	±	0.712	1.18675	±	0.217
				16	LAT455_Cold_2010	98	±	2.828*	3.84473	±	0.113*	0.407372	±	0.087*	8.93802	±	0.755*	4.00303	±	0.542*
				17	LAT456_Amb_2010	13.5	±	6.608	6.125	±	1.139	0.219444	±	0.077	1.71097	±	0.683	1.37668	±	0.473
				18	LAT456_Cold_2010	96	±	1.633*	3.48531	±	0.526*	0.404484	±	0.032*	11.3168	±	1.554*	3.44063	±	0.585*
				19	LAT457_Amb_2010	21	±	1.155	3.425	±	0.277	0.368687	±	0.047	6.09424	±	1.087	2.88733	±	0.284
				20	LAT457_Cold_2010	92	±	1.633*	2.60802	±	0.101*	0.478753	±	0.021*	11.0722	±	1.466*	4.74113	±	0.606*
				21	LAT458_Amb_2010	27.5	±	5.26	3.39509	±	0.385	0.590774	±	0.286	8.65075	±	0.674	3.46741	±	0.511
				22	LAT458_Cold_2010	95.5	±	1.915*	2.28816	±	0.571*	0.455778	±	0.041	11.7066	±	0.730*	4.74796	±	0.332*
				23	LAT468_Amb_2010	1.5	±	1.915	7	±	3.464	0.25	±	0.5	1.3575	±	1.003	1.4495	±	0.872
				24	LAT468_Cold_2010	76	±	5.416*	4.00593	±	0.645	0.270036	±	0.055	8.0863	±	0.975	4.70613	±	0.343

## Sheet: P. vulgaris
					P. vulgaris	G%			MGT			Z			Root			Shoot
						Media		St. dev	Media		St. dev	Media		St. dev	Media		St. dev	Media		St. dev
				1	PHA99_Amb_2012	88.48	±	5.392	3.66	±	0.32	0.19	±	0.039	15.1347	±	2.774	6.40395	±	1.692
				2	PHA99_Cold_2012	97.5	±	3.665*	3.17	±	0.275*	0.17	±	0.049*	19.8215	±	1.884*	8.91783	±	1.850*
				3	PHA100_Amb_2012	85.5	±	8.536	3.38	±	0.464	0.34	±	0.103	9.47472	±	1.887	3.38725	±	1.083
				4	PHA100_Cold_2012	100	±	0*	1.78	±	0.181*	0.63	±	0.182*	19.2624	±	2.537*	6.37955	±	1.705*						33
				5	PHA161_Amb_2012	87.5	±	6.908	2.98	±	0.249	0.36	±	0.091	11.4566	±	1.278	3.78497	±	0.496						11
				6	PHA161_Cold_2012	99	±	2.828*	1.76	±	0.202*	0.66	±	0.171*	18.4404	±	2.375*	7.91998	±	1.986*
				7	PHA167_Amb_2012	74.5	±	12.817	3.54	±	0.509	0.34	±	0.111	9.25853	±	1.598	4.59805	±	2.05
				8	PHA167_Cold_2012	99.5	±	1.414*	1.93	±	0.361*	0.47	±	0.11	16.6861	±	2.405*	8.85572	±	2.544*
				9	PHA182_Amb_2012	79.5	±	13.427	3.23	±	0.413	0.31	±	0.062	13.0662	±	2.287	6.52803	±	1.481
				10	PHA182_Cold_2012	100	±	0*	2.31	±	0.245*	0.31	±	0.053	18.1352	±	2.618*	9.29675	±	0.940*
				11	PHA254_Amb_2012	71	±	10.637	4.29	±	0.723	0.24	±	0.062	7.94218	±	2.382	4.25383	±	1.995
				12	PHA254_Cold_2012	93.5	±	6.392*	4.06	±	0.249	0.14	±	0.02*	13.4763	±	2.693*	6.4653	±	1.947*
				13	PHA309_Amb_2012	98	±	3.024	2.59	±	0.411	0.37	±	0.069	16.204	±	0.606	8.1564	±	1.446
				14	PHA309_Cold_2012	99.5	±	1.414	2.66	±	0.227	0.26	±	0.045*	18.195	±	2.046*	9.66037	±	1.273*
				15	PHA386_Amb_2012	83.83	±	10.486	2.72	±	0.395	0.42	±	0.089	10.2791	±	2.311	5.7049	±	1.72
				16	PHA386_Cold_2012	98.5	±	2.07*	1.89	±	0.147*	0.48	±	0.058	14.2096	±	1.928*	8.8925	±	1.649*
				17	PHA390_Amb_2012	69.5	±	18.26	2.69	±	0.458	0.36	±	0.094	8.8888	±	2.078	3.64465	±	1.14
				18	PHA390_Cold_2012	98	±	3.024*	1.51	±	0.255*	0.48	±	0.219	17.634	±	1.943*	9.30583	±	1.050*
				19	PHA416_Amb_2012	91.5	±	5.831	2.57	±	0.322	0.27	±	0.062	17.1562	±	3.692	9.01935	±	2.719
				20	PHA416_Cold_2012	99	±	1.852*	2.05	±	0.329*	0.46	±	0.142*	21.1392	±	2.217*	12.2064	±	2.228*
				21	PHA419_Amb_2012	89	±	9.971	2.81	±	0.266	0.27	±	0.054	13.0562	±	1.253	5.75468	±	1.306
				22	PHA419_Cold_2012	100	±	0*	1.74	±	0.209*	0.59	±	0.151*	20.5605	±	2.303*	8.34967	±	2.599*
				23	PHA507_Amb_2012	91.5	±	7.231	2.79	±	0.36	0.34	±	0.047	13.5528	±	2.176	5.91372	±	1.421
				24	PHA507_Cold_2012	99	±	1.852*	2.43	±	0.225*	0.31	±	0.075	18.4219	±	2.478*	10.7992	±	1.553*
				25	PHA673_Amb_2012	43	±	15.82	4.83	±	1.193	0.24	±	0.074	2.34532	±	1.942	0.791975	±	0.938
				26	PHA673_Cold_2012	50	±	13.352	4.76	±	1.129	0.17	±	0.04*	6.85892	±	1.834*	2.35675	±	1.103*
				27	PHA869_Amb_2012	87.46	±	6.177	2.93	±	0.325	0.3	±	0.054	14.0451	±	2.328	7.06267	±	1.989
				28	PHA869_Cold_2012	100	±	0*	2.33	±	0.285*	0.37	±	0.092*	17.6536	±	2.634*	10.9113	±	0.813*
				29	PHA1448_Amb_2012	91.5	±	10.351	3.03	±	0.347	0.32	±	0.068	11.9854	±	1.317	8.793	±	2.242
				30	PHA1448_Cold_2012	100	±	0*	2.13	±	0.105*	0.38	±	0.087	13.6823	±	1.499*	11.4776	±	1.782*
				31	PHA1450_Amb_2012	91.5	±	4.986	3.76	±	0.391	0.38	±	0.074	10.9805	±	1.295	5.78587	±	1.249
				32	PHA1450_Cold_2012	100	±	0*	2.68	±	0.305*	0.38	±	0.087	17.5352	±	2.220*	10.3045	±	1.391*
				33	PHA6017_Amb_2012	70	±	21.594	3.71	±	0.407	0.36	±	0.134	4.04825	±	1.106	2.37975	±	0.689
				34	PHA6017_Cold_2012	99	±	1.852*	1.63	±	0.178*	0.57	±	0.128*	14.6064	±	2.398*	8.55738	±	2.582*
				35	PHA6018_Amb_2012	65	±	11.263	2.83	±	0.45	0.37	±	0.113	7.14215	±	3.206	5.0681	±	2.463
				36	PHA6018_Cold_2012	97	±	2.828*	1.8	±	0.286*	0.37	±	0.111	14.1624	±	2.221*	11.8992	±	1.761*
				37	PHA6019_Amb_2012	79	±	12.048	3.55	±	0.492	0.43	±	0.147	10.0349	±	1.555	4.58017	±	0.636
				38	PHA6019_Cold_2012	100	±	0*	1.63	±	0.273*	0.61	±	0.204*	19.5492	±	2.548*	8.8516	±	2.338*
				39	PHA6020_Amb_2012	53.77	±	17.743	4.36	±	0.866	0.18	±	0.041	5.45765	±	1.565	2.67602	±	1.308
				40	PHA6020_Cold_2012	91	±	8.485*	3.86	±	0.441	0.15	±	0.025*	11.7444	±	2.835*	6.23277	±	2.136*
				41	PHA6021_Amb_2012	85.5	±	7.69	3.62	±	0.334	0.45	±	0.135	9.08427	±	2.434	4.59622	±	1.247
				42	PHA6021_Cold_2012	98.5	±	2.976*	2.46	±	0.243*	0.46	±	0.117	15.3471	±	0.972*	7.32767	±	0.758*
				43	PHA6022_Amb_2012	68.5	±	14.412	3.48	±	0.396	0.37	±	0.114	4.96712	±	1.04	2.81188	±	0.74
				44	PHA6022_Cold_2012	99.5	±	1.414*	1.79	±	0.136*	0.58	±	0.145*	12.795	±	2.826*	7.80833	±	1.571*

## Sheet: P. sativum
				P. sativum	G%			MGT			Z			Root			Shoot
					Media		St. dev	Media		St. dev	Media		St. dev	Media		St. dev	Media		St. dev
			1	PIS14_Amb_2010	74	±	5.755	3.6	±	0.165	0.34	±	0.064	8.3572	±	0.8	2.39013	±	0.239
			2	PIS14_Cold_2010	99.5	±	1.118*	3.09	±	0.049*	0.69	±	0.08*	11.6314	±	0.430*	3.01702	±	0.324*
			3	PIS17_Amb_2010	96.5	±	2.85	3.63	±	0.335	0.45	±	0.063	9.21813	±	1.132	2.3417	±	0.339
			4	PIS17_Cold_2010	99	±	1.369	3.14	±	0.212*	0.55	±	0.112	11.6456	±	0.560*	3.24835	±	0.336*
			5	PIS40_Amb_2010	64.5	±	3.26	3.47	±	0.242	0.44	±	0.119	5.92868	±	0.654	1.53328	±	0.338
			6	PIS40_Cold_2010	100	±	0*	3.31	±	0.272	0.46	±	0.174	9.1914	±	0.533*	2.9394	±	0.347*
			7	PIS41_Amb_2010	98	±	2.092	3.5	±	0.149	0.42	±	0.013	9.77713	±	2.613	2.96158	±	0.631
			8	PIS41_Cold_2010	99.5	±	1.118	3.59	±	0.126	0.38	±	0.059	10.7163	±	1.574	2.95653	±	0.501
			9	PIS108_Amb_2010	99	±	1.369	2.6	±	0.254	0.4	±	0.061	10.4099	±	0.822	4.2781	±	0.288
			10	PIS108_Cold_2010	100	±	0	2.52	±	0.311	0.5	±	0.076*	10.945	±	0.969	4.26625	±	0.513
			11	PIS213_Amb_2010	81	±	8.404	4.69	±	0.297	0.36	±	0.046	5.62038	±	0.852	1.0073	±	0.152
			12	PIS213_Cold_2010	98.5	±	2.236*	4.15	±	0.271*	0.4	±	0.032	9.82703	±	0.732*	1.76448	±	0.555*
			13	PIS493_Amb_2010	87.5	±	10.155	4.09	±	0.331	0.35	±	0.087	10.424	±	0.891	3.33645	±	0.502
			14	PIS493_Cold_2010	79.5	±	9.253	3.74	±	0.174*	0.31	±	0.028	11.2004	±	0.912	3.27798	±	0.468
			15	PIS942_Amb_2010	94.5	±	3.26	3.46	±	0.178	0.48	±	0.113	12.7272	±	0.756	3.0685	±	0.33
			16	PIS942_Cold_2010	98	±	2.092*	3.73	±	0.243*	0.29	±	0.093*	12.5502	±	0.711	3.37623	±	0.447
			17	PIS1135_Amb_2010	96	±	3.354	2.89	±	0.212	0.4	±	0.031	11.6875	±	1.409	3.95832	±	0.57
			18	PIS1135_Cold_2010	96	±	2.85	3.27	±	0.339*	0.29	±	0.034*	11.1565	±	0.964	3.75065	±	0.115
			19	PIS5049_Amb_2010	79.5	±	11.236	4.17	±	0.375	0.4	±	0.054	6.03985	±	0.742	1.2471	±	0.183
			20	PIS5049_Cold_2010	100	±	0*	3.47	±	0.207*	0.46	±	0.09	9.1421	±	0.529*	2.00393	±	0.336*
			21	PIS7226_Amb_2010	96	±	3.791	4.01	±	0.164	0.39	±	0.055	7.60041	±	0.588	1.57131	±	0.185
			22	PIS7226_Cold_2010	98.5	±	2.236	3.37	±	0.465*	0.4	±	0.048	11.2802	±	0.807*	2.537	±	0.676*
			23	PIS7238_Amb_2010	88	±	4.809	3.98	±	0.347	0.26	±	0.052	10.3405	±	0.835	2.7967	±	0.552
			24	PIS7238_Cold_2010	79.5	±	6.471*	4.06	±	0.312	0.26	±	0.056	10.2128	±	0.756	2.74122	±	0.308
			25	PIS7243_Amb_2010	93	±	5.701	3.85	±	0.137	0.35	±	0.078	10.7453	±	1.408	2.28178	±	0.421
			26	PIS7243_Cold_2010	100	±	0*	3.47	±	0.091*	0.41	±	0.071	14.3471	±	1.095*	3.15981	±	0.499*
			27	PIS7246_Amb_2010	88	±	7.374	3.69	±	0.189	0.36	±	0.04	8.86688	±	0.557	2.22518	±	0.331
			28	PIS7246_Cold_2010	99.5	±	1.118*	3.08	±	0.4*	0.52	±	0.046*	12.5473	±	1.268*	3.42234	±	0.436*
			29	PIS7253_Amb_2010	53	±	8.178	4.74	±	0.273	0.24	±	0.07	5.5309	±	0.613	0.94685	±	0.147
			30	PIS7253_Cold_2010	100	±	0*	3.81	±	0.284*	0.38	±	0.051*	10.718	±	0.889*	2.17745	±	0.223*
			31	PIS7261_Amb_2010	88.5	±	4.873	3.56	±	0.255	0.37	±	0.028	7.99327	±	0.61	2.39053	±	0.391
			32	PIS7261_Cold_2010	100	±	0*	2.75	±	0.199*	0.54	±	0.069*	11.6028	±	0.429*	3.81517	±	0.210*
			33	PIS7264_Amb_2010	97	±	2.092	3.68	±	0.15	0.38	±	0.07	10.283	±	0.436	2.80443	±	0.23
			34	PIS7264_Cold_2010	99.5	±	1.118*	3.58	±	0.188	0.45	±	0.049	11.496	±	1.134*	3.21715	±	0.759
			35	PIS7271_Amb_2010	89	±	3.791	3.98	±	0.28	0.37	±	0.058	7.14738	±	0.437	1.74047	±	0.113
			36	PIS7271_Cold_2010	99.49	±	1.147*	3.05	±	0.215*	0.42	±	0.157	11.0705	±	0.472*	3.6215	±	0.509*
			37	PIS7365_Amb_2010	97.5	±	1.768	3.42	±	0.161	0.43	±	0.075	10.9384	±	0.873	3.358	±	0.178
			38	PIS7365_Cold_2010	91.5	±	2.236*	3.17	±	0.296	0.45	±	0.115	11.9182	±	0.817	4.40959	±	0.455*
			39	PIS7560_Amb_2010	90.5	±	6.471	5.16	±	0.157	0.4	±	0.06	3.11762	±	0.944	1.1081	±	0.117
			40	PIS7560_Cold_2010	100	±	0*	3.79	±	0.27*	0.45	±	0.117	9.8036	±	0.964*	2.59503	±	0.253*
			41	PIS7569_Amb_2010	99.5	±	1.118	3.74	±	0.153	0.34	±	0.042	10.4935	±	0.919	2.7186	±	0.413
			42	PIS7569_Cold_2010	98	±	2.092	3.34	±	0.31*	0.49	±	0.109*	12.0134	±	1.143*	3.25968	±	0.476*
			43	PIS7760_Amb_2010	99	±	1.369	2.82	±	0.175	0.58	±	0.122	10.3303	±	0.524	3.33763	±	0.7
			44	PIS7760_Cold_2010	100	±	0	2.48	±	0.276*	0.53	±	0.13	12.2975	±	0.754*	4.0304	±	0.312*

## Sheet: V. faba
				V. faba	G%			MGT			Z			Root			Shoot
					Media		St. dev	Media		St. dev	Media		St. dev	Media		St. dev	Media		St. dev
				FAB82_Amb_2013	63.5	±	8.668	3.45	±	0.311	0.28	±	0.111	3.58767	±	1.104	1.58052	±	0.597
				FAB82_Cold_2013	98	±	2.138*	1.83	±	0.396*	0.42	±	0.104*	14.7119	±	1.868*	3.92155	±	0.655*
				FAB129_Amb_2013	76	±	11.514	2.78	±	0.42	0.24	±	0.077	8.58045	±	1.82	2.64607	±	0.443
				FAB129_Cold_2013	96.5	±	3.964*	1.14	±	0.127*	0.88	±	0.117*	17.4226	±	2.704*	5.5297	±	1.311*
				FAB571_Amb_2013	71.5	±	10.351	3.41	±	0.452	0.18	±	0.038	7.58825	±	1.45	3.13515	±	0.681
				FAB571_Cold_2013	97.5	±	2.976*	1.59	±	0.244*	0.49	±	0.104*	16.0439	±	2.342*	5.3713	±	0.751*
				FAB6146_Amb_2013	69.5	±	12.083	2.61	±	0.455	0.24	±	0.042	6.3532	±	1.202	2.7955	±	0.435
				FAB6146_Cold_2013	97.5	±	2.976*	1.48	±	0.157*	0.47	±	0.063*	11.1426	±	2.453*	3.71345	±	1.002*
				FAB6956_Amb_2013	55.5	±	8.928	3.48	±	0.367	0.2	±	0.086	4.69932	±	1.695	2.07675	±	0.552
				FAB6956_Cold_2013	98	±	3.024*	1.97	±	0.442*	0.36	±	0.116*	12.0828	±	2.364*	3.5222	±	1.03*
				FAB6975_Amb_2013	0	±	0	NULL	±		NULL	±			±			±
				FAB6975_Cold_2013	94.5	±	6.74*	1.33	±	0.172*	0.73	±	0.117*	12.2634	±	1.96*	4.69913	±	0.904*
				FAB6997_Amb_2013	77.5	±	10.24	3.36	±	0.337	0.23	±	0.043	5.35928	±	1.887	2.42897	±	0.642
				FAB6997_Cold_2013	97	±	2.828*	1.62	±	0.284*	0.51	±	0.135*	13.7155	±	2.298*	5.0212	±	0.814*
				FAB6999_Amb_2013	70	±	15.269	3.62	±	0.473	0.22	±	0.068	5.99177	±	1.692	2.32508	±	0.89
				FAB6999_Cold_2013	97	±	4.14*	1.43	±	0.364*	0.6	±	0.235*	12.8008	±	2.286*	4.715	±	0.539*
				FAB7200_Amb_2013	80.5	±	8.928	2.72	±	0.328	0.23	±	0.05	6.4499	±	0.931	3.07538	±	0.611
				FAB7200_Cold_2013	100	±	0*	1.04	±	0.048*	0.95	±	0.058*	11.7296	±	1.975*	4.58347	±	0.636*
				FAB7458_Amb_2013	43.5	±	8.124	3.2	±	0.668	0.15	±	0.037	2.39492	±	0.783	1.67238	±	0.945
				FAB7458_Cold_2013	97.5	±	3.665*	1.17	±	0.116*	0.74	±	0.089*	14.6204	±	2.650*	4.99735	±	0.706*
				FAB7479_Amb_2013	65	±	9.008	2.79	±	0.39	0.23	±	0.037	7.33828	±	2.452	3.02617	±	1.429
				FAB7479_Cold_2013	99.5	±	1.414*	1.25	±	0.166*	0.69	±	0.167*	12.7318	±	1.656*	3.4929	±	0.614*
				V. faba	G%			MGT			Z
					Media		St. dev	Media		St. dev	Media		St. dev
				FAB82_Amb_2013	63.5	±	8.668	3.45	±	0.311	0.28	±	0.111
				FAB82_Cold_2013	98	±	2.138*	1.83	±	0.396*	0.42	±	0.104*
				FAB129_Amb_2013	76	±	11.514	2.78	±	0.42	0.24	±	0.077
				FAB129_Cold_2013	96.5	±	3.964*	1.14	±	0.127*	0.88	±	0.117*
				FAB571_Amb_2013	71.5	±	10.351	3.41	±	0.452	0.18	±	0.038
				FAB571_Cold_2013	97.5	±	2.976*	1.59	±	0.244*	0.49	±	0.104*
				FAB6146_Amb_2013	69.5	±	12.083	2.61	±	0.455	0.24	±	0.042
				FAB6146_Cold_2013	97.5	±	2.976*	1.48	±	0.157*	0.47	±	0.063*
				FAB6956_Amb_2013	55.5	±	8.928	3.48	±	0.367	0.2	±	0.086
				FAB6956_Cold_2013	98	±	3.024*	1.97	±	0.442*	0.36	±	0.116*
				FAB6975_Amb_2013	0	±	0	NULL	±		NULL	±
				FAB6975_Cold_2013	94.5	±	6.74*	1.33	±	0.172*	0.73	±	0.117*
				FAB6997_Amb_2013	77.5	±	10.24	3.36	±	0.337	0.23	±	0.043
				FAB6997_Cold_2013	97	±	2.828*	1.62	±	0.284*	0.51	±	0.135*
				FAB6999_Amb_2013	70	±	15.269	3.62	±	0.473	0.22	±	0.068
				FAB6999_Cold_2013	97	±	4.14*	1.43	±	0.364*	0.6	±	0.235*
				FAB7200_Amb_2013	80.5	±	8.928	2.72	±	0.328	0.23	±	0.05
				FAB7200_Cold_2013	100	±	0*	1.04	±	0.048*	0.95	±	0.058*
				FAB7458_Amb_2013	43.5	±	8.124	3.2	±	0.668	0.15	±	0.037
				FAB7458_Cold_2013	97.5	±	3.665*	1.17	±	0.116*	0.74	±	0.089*
				FAB7479_Amb_2013	65	±	9.008	2.79	±	0.39	0.23	±	0.037
				FAB7479_Cold_2013	99.5	±	1.414*	1.25		0.166*	0.69		0.167*

## Sheet: photon counts
C. arietinum																			V. faba																			L. sativus
comment	RAW_DATA_SENSOR_1	RAW_DATA_SENSOR_2	RAW_DATA_SENSOR_3	RAW_DATA_SENSOR_4	RAW_DATA_SENSOR_5	RAW_DATA_SENSOR_6	RAW_DATA_SENSOR_7	R_A_O_P_SENSOR_1	R_A_O_P_SENSOR_2	R_A_O_P_SENSOR_3	R_A_O_P_SENSOR_4	R_A_O_P_SENSOR_5	R_A_O_P_SENSOR_6	R_A_O_P_SENSOR_7					comment	RAW_DATA_SENSOR_1	RAW_DATA_SENSOR_2	RAW_DATA_SENSOR_3	RAW_DATA_SENSOR_4	RAW_DATA_SENSOR_5	RAW_DATA_SENSOR_6	RAW_DATA_SENSOR_7	R_A_O_P_SENSOR_1	R_A_O_P_SENSOR_2	R_A_O_P_SENSOR_3	R_A_O_P_SENSOR_4	R_A_O_P_SENSOR_5	R_A_O_P_SENSOR_6	R_A_O_P_SENSOR_7					comment	RAW_DATA_SENSOR_1	RAW_DATA_SENSOR_2	RAW_DATA_SENSOR_3	RAW_DATA_SENSOR_4	RAW_DATA_SENSOR_5	RAW_DATA_SENSOR_6	RAW_DATA_SENSOR_7	R_A_O_P_SENSOR_1	R_A_O_P_SENSOR_2	R_A_O_P_SENSOR_3	R_A_O_P_SENSOR_4
CIC701_Cold_2013_R2	8	18	1.452	0.278	1.684	14	1.768	1182.89	0	0	0	0	0	0					FAB7458_Cold_2013_R1	8	16	1.408	0.278	1.648	12	2.88	1011.82	0	0	0	0	0	0					LAT443_Cold_2010_R1	14	17	1.396	0.358	2.682	12	3.76	2841.04	0	0	0
CIC701_Cold_2013_R2	8	19	1.5	0.294	1.708	14	1.84	1077.52	0	0	0	0	0	0					FAB7458_Cold_2013_R1	8	16	1.352	0.284	1.688	12	3.912	1060.76	0	0	0	0	0	0					LAT443_Cold_2010_R1	15	17	1.468	0.358	1.796	13	2.832	4186.61	0	0	0
CIC701_Cold_2013_R2	8	19	1.448	0.304	1.684	14	1.764	1105.73	0	0	0	0	0	0					FAB7458_Cold_2013_R1	8	16	1.452	0.242	1.644	12	2.91	991.984	0	0	0	0	0	0					LAT443_Cold_2010_R1	15	17	1.52	0.368	1.748	12	2.85	4165.89	0	0	0
CIC205_Cold_2013_R3	8	19	1.592	0.322	1.732	14	1.788	975.23	0	0	0	0	0	0					FAB7458_Cold_2013_R1	8	16	1.372	0.278	1.624	12	2.874	947.014	0	0	0	0	0	0					LAT443_Cold_2010_R1	16	17	1.524	0.338	2.67	13	3.816	2203.53	0	0	0
CIC205_Cold_2013_R3	8	19	1.516	0.32	1.772	14	1.8	299.359	0	0	0	0	0	0					FAB7458_Cold_2013_R1	7	15	1.348	0.264	1.648	12	3.88	596.072	0	0	0	0	0	0					LAT443_Cold_2010_R3	19	20	1.508	0.298	2.748	15	3.912	5669.3	0	0	0
CIC205_Cold_2013_R3	8	19	1.564	0.314	1.76	14	1.768	943.928	0	0	0	0	0	0					FAB6975_Cold_2013_R4	7	17	1.44	0.274	1.62	13	3.888	613.266	0	0	0	0	0	0					LAT443_Cold_2010_R3	19	20	1.56	0.342	2.784	15	3.88	5861.52	0	0	0
CIC205_Cold_2013_R3	8.982	20	1.544	0.3	1.728	14	2.76	1398.05	0	0	0	0	0	0					FAB6975_Cold_2013_R4	6.986	17	1.428	0.262	1.72	13	3.84	668.83	0	0	0	0	0	0					LAT443_Cold_2010_R3	19	20	1.544	0.326	2.802	15	3.904	5989.38	0	0	0
CIC205_Cold_2013_R3	9	20	1.524	0.274	1.636	15	1.84	1367.17	0	0	0	0	0	0					FAB6975_Cold_2013_R4	7	17	1.472	0.266	1.636	13	3.912	719.96	0	0	0	0	0	0					LAT443_Cold_2010_R3	19	20	1.508	0.354	2.706	15	3.88	5928.54	0	0	0
CIC210_Cold_2013_R4	10	21	1.572	0.294	2.67	15	2.754	1558.52	0	0	0	0	0	0					FAB6975_Cold_2013_R4	7	18	1.356	0.256	1.616	13	3.912	669.258	0	0	0	0	0	0					LAT443_Cold_2010_R3	18	20	1.604	0.342	2.766	14	3.864	5395.07	0	0	0
CIC210_Cold_2013_R4	10	21	1.616	0.324	2.718	16	2.718	1652.42	0	0	0	0	0	0					FAB571_Cold_2013_R3	8	18	1.452	0.31	1.684	14	3.896	977.876	0	0	0	0	0	0					LAT412_Cold_2010_R2	9	20	1.58	0.314	1.748	15	1.776	1249.46	0	0	0
CIC210_Cold_2013_R4	10	21	1.544	0.278	1.784	16	2.712	1511.78	0	0	0	0	0	0					FAB571_Cold_2013_R3	8	18	1.516	0.326	1.664	14	2.916	1081.04	0	0	0	0	0	0					LAT412_Cold_2010_R2	9	21	1.596	0.304	1.716	15	1.744	1264.45	0	0	0
CIC210_Cold_2013_R4	10	21	1.564	0.25	1.808	15	2.748	1725.17	0	0	0	0	0	0					FAB571_Cold_2013_R3	7	18	1.436	0.32	1.66	14	2.928	583.728	0	0	0	0	0	0					LAT412_Cold_2010_R2	11	22	1.648	0.302	1.804	16	1.744	272.024	0	0	0
CIC737_Cold_2013_R1	9	21	1.596	0.298	1.76	16	1.844	851.784	0	0	0	0	0	0					FAB571_Cold_2013_R3	7	19	1.48	0.338	1.692	14	2.85	686.894	0	0	0	0	0	0					LAT237_Cold_2010_R4	12	23	1.632	0.33	1.796	16	2.682	467.776	0	0	0
CIC737_Cold_2013_R1	9	21	1.628	0.296	1.752	15	1.796	1098.24	0	0	0	0	0	0					FAB571_Cold_2013_R3	7	18	1.488	0.248	1.656	14	2.856	600.481	0	0	0	0	0	0					LAT237_Cold_2010_R4	13	23	1.644	0.304	1.816	16	1.792	1714.59	0	0	0
CIC737_Cold_2013_R1	9	22	1.536	0.264	1.776	16	2.676	1081.48	0	0	0	0	0	0					FAB6956_Cold_2013_R2	7.984	19	1.548	0.338	1.708	14	2.886	1036.09	0	0	0	0	0	0					LAT237_Cold_2010_R4	12	22	1.66	0.332	2.73	16	1.788	940.842	0	0	0
CIC737_Cold_2013_R1	9	22	1.592	0.294	1.816	16	1.824	1057.23	0	0	0	0	0	0					FAB6956_Cold_2013_R2	8	19	1.508	0.304	1.728	14	2.964	1094.71	0	0	0	0	0	0					LAT237_Cold_2010_R4	13	23	1.64	0.312	1.8	16	2.652	1822.16	0	0	0
CIC737_Cold_2013_R1	9	22	1.504	0.27	1.752	16	1.804	1042.24	0	0	0	0	0	0					FAB6956_Cold_2013_R2	8	19	1.508	0.304	1.712	14	3.832	0	0	0	0	0	0	0					LAT237_Cold_2010_R4	13	24	1.612	0.324	2.694	16	1.8	1692.99	0	0	0
CIC90_Cold_2013_R2	9	22	1.628	0.26	1.76	16	2.724	1017.56	0	0	0	0	0	0					FAB6956_Cold_2013_R2	8	19	1.52	0.288	1.688	14	3.832	899.84	0	0	0	0	0	0					LAT227_Cold_2010_R4	11	23	1.648	0.33	1.776	16	2.616	0	0	0	0
CIC90_Cold_2013_R2	10	22	1.632	0.286	1.768	16	2.772	1432.87	0	0	0	0	0	0					FAB6997_Cold_2013_R8	8	21	1.552	0.294	1.692	15	2.892	949.659	0	0	0	0	0	0					LAT227_Cold_2010_R4	12	23	1.652	0.318	1.772	16	2.706	1521.92	0	0	0
CIC90_Cold_2013_R2	9	23	1.58	0.28	1.792	16	2.766	1047.09	0	0	0	0	0	0					FAB6997_Cold_2013_R8	7.984	20	1.572	0.31	1.692	15	2.832	990.234	0	0	0	0	0	0					LAT227_Cold_2010_R4	11	23	1.612	0.358	2.628	17	1.816	652.064	0	0	0
CIC90_Cold_2013_R2	10	22	1.568	0.294	1.82	17	2.766	1502.08	0	0	0	0	0	0					FAB6997_Cold_2013_R8	8	20	1.592	0.272	1.752	15	2.898	897.635	0	0	0	0	0	0					LAT457_Cold_2010_R2	12	24	1.632	0.322	2.73	17	1.824	1687.25	0	0	0
CIC205_Cold_2013_R1	10	22	1.6	0.28	1.8	16	2.766	685.571	0	0	0	0	0	0					FAB6997_Cold_2013_R8	8	20	1.552	0.286	1.732	16	2.814	986.252	0	0	0	0	0	0					LAT457_Cold_2010_R2	13	23	1.656	0.31	2.748	17	2.688	1563.37	0	0	0
CIC205_Cold_2013_R1	10	23	2.268	0.284	1.764	17	2.766	1532.51	0	0	0	0	0	0					FAB6146_Cold_2013_R7	8	22	1.548	0.28	1.752	16	2.856	987.575	0	0	0	0	0	0					LAT457_Cold_2010_R2	14	24	1.616	0.344	2.706	17	2.7	1975.59	0	0	0
CIC205_Cold_2013_R1	10	22	1.588	0.324	1.772	16	2.724	1480.04	0	0	0	0	0	0					FAB6146_Cold_2013_R7	8	20	1.572	0.302	1.772	15	2.832	917.916	0	0	0	0	0	0					LAT457_Cold_2010_R2	14	25	1.684	0.366	2.742	17	2.766	1810.26	0	0	0
CIC205_Cold_2013_R1	9	22	1.624	0.286	2.688	17	1.86	1178.48	0	0	0	0	0	0					FAB6146_Cold_2013_R7	8	21	1.512	0.312	1.736	16	2.856	996.393	0	0	0	0	0	0					LAT457_Cold_2010_R2	14	24	1.616	0.334	1.808	17	2.694	1849.94	0	0	0
CIC205_Cold_2013_R1	10	23	1.608	0.234	1.816	17	2.772	1619.36	0	0	0	0	0	0					FAB6146_Cold_2013_R7	8	21	1.556	0.276	1.74	16	2.766	898.958	0	0	0	0	0	0					LAT237_Cold_2010_R1	14	24	1.636	0.332	2.784	17	2.664	1641.4	0	0	0
CIC58_Cold_2013_R1	10	23	2.436	0.274	1.804	16	2.826	1513.55	0	0	0	0	0	0					FAB6975_Cold_2013_R1	7.984	21	1.604	0.286	1.696	16	2.82	748.631	0	0	0	0	0	0					LAT237_Cold_2010_R1	16	25	1.732	0.304	2.772	17	2.802	2417.35	0	0	0
CIC58_Cold_2013_R1	10	22	1.628	0.282	1.808	17	2.742	1543.97	0	0	0	0	0	0					FAB6975_Cold_2013_R1	9	22	1.588	0.312	1.8	16	2.862	1183.33	0	0	0	0	0	0					LAT237_Cold_2010_R1	17	25	2.586	0.32	2.796	17	2.736	2357.84	0	0	0
CIC58_Cold_2013_R1	10	22	1.624	0.238	1.772	17	2.784	1545.73	0	0	0	0	0	0					FAB6975_Cold_2013_R1	9	22	1.532	0.302	1.724	16	2.838	1192.14	0	0	0	0	0	0					LAT416_Cold_2010_R2	16	25	1.72	0.326	2.826	17	2.826	3230.78	0	0	0
CIC58_Cold_2013_R1	10	23	1.656	0.318	2.73	16	2.808	0	0	0	0	0	0	0					FAB6975_Cold_2013_R1	9	22	1.624	0.282	1.74	16	2.814	1077.96	0	0	0	0	0	0					LAT416_Cold_2010_R2	17	25	2.586	0.31	2.862	18	2.868	3720.16	0	0	0
CIC58_Cold_2013_R1	10	23	1.648	0.258	1.76	17	2.76	1548.82	0	0	0	0	0	0					FAB6975_Cold_2013_R1	9	21	1.516	0.314	1.768	16	2.844	1111.9	0	0	0	0	0	0					LAT416_Cold_2010_R2	17	26	2.676	0.312	2.88	18	2.892	3651.82	0	0	0
CIC701_Cold_2013_R3	9	23	1.64	0.288	1.816	17	2.73	1138.8	0	0	0	0	0	0					FAB7200_Cold_2013_R4	10	22	1.676	0.268	1.792	16	2.814	1310.3	0	0	0	0	0	0					LAT416_Cold_2010_R2	18	26	1.632	0.316	2.856	18	2.85	3805.25	0	0	0
CIC701_Cold_2013_R3	10	24	1.644	0.304	1.828	18	2.79	1681.08	0	0	0	0	0	0					FAB7200_Cold_2013_R4	10	22	1.58	0.306	1.78	16	2.79	1365.85	0	0	0	0	0	0					LAT416_Cold_2010_R2	20	26	2.52	0.322	2.844	18	2.922	4444.53	0	0	0
CIC701_Cold_2013_R3	9	23	1.696	0.302	2.766	18	2.736	1178.04	0	0	0	0	0	0					FAB7200_Cold_2013_R4	10	22	1.548	0.294	1.776	16	2.802	1284.73	0	0	0	0	0	0					LAT455_Cold_2010_R2	17	25	1.68	0.334	2.886	18	2.832	3111.74	0	0	0
CIC701_Cold_2013_R3	10	24	2.448	0.32	2.682	17	2.808	1778.08	0	0	0	0	0	0					FAB7200_Cold_2013_R4	10	22	1.56	0.3	1.748	16	2.748	1257.84	0	0	0	0	0	0					LAT455_Cold_2010_R2	18	26	2.502	0.316	2.808	18	2.856	4293.75	0	0	0
CIC701_Cold_2013_R3	10	24	2.55	0.324	1.748	17	2.802	1596.43	0	0	0	0	0	0					FAB7200_Cold_2013_R4	10	22	1.632	0.298	1.824	16	2.85	1141.44	0	0	0	0	0	0					LAT455_Cold_2010_R2	17	25	1.696	0.362	2.88	18	2.838	4008.06	0	0	0
CIC31_Cold_2013_R2	9	24	1.66	0.306	1.816	18	2.784	1267.53	0	0	0	0	0	0					FAB129_Cold_2013_R7	10	23	1.672	0.25	1.768	16	2.886	576.232	0	0	0	0	0	0					LAT455_Cold_2010_R2	18	25	1.696	0.34	2.85	18	2.844	4248.78	0	0	0
CIC31_Cold_2013_R2	9	24	1.648	0.336	2.676	18	2.838	1334.99	0	0	0	0	0	0					FAB129_Cold_2013_R7	10	23	1.576	0.3	1.788	17	2.85	1047.98	0	0	0	0	0	0					LAT455_Cold_2010_R2	18	25	1.62	0.342	2.91	18	2.856	4304.77	0	0	0
CIC31_Cold_2013_R2	9	24	1.68	0.298	2.712	17	2.796	1291.34	0	0	0	0	0	0					FAB129_Cold_2013_R7	11	23	1.6	0.266	1.8	17	2.796	1432.87	0	0	0	0	0	0					LAT416_Cold_2010_R4	13	25	2.622	0.306	2.856	19	2.826	2568.58	0	0	0
CIC31_Cold_2013_R2	9	24	1.6	0.292	2.7	17	2.748	1272.83	0	0	0	0	0	0					FAB129_Cold_2013_R7	10	23	1.672	0.294	2.76	16	2.85	986.252	0	0	0	0	0	0					LAT416_Cold_2010_R4	14	25	2.58	0.288	2.874	18	2.778	3115.71	0	0	0
CIC205_Cold_2013_R4	9	24	2.538	0.276	1.752	18	2.826	1183.77	0	0	0	0	0	0					FAB129_Cold_2013_R7	11	23	1.664	0.276	2.676	17	2.874	1528.1	0	0	0	0	0	0					LAT416_Cold_2010_R4	13	25	2.586	0.324	2.79	18	2.808	1862.28	0	0	0
CIC205_Cold_2013_R4	8	24	1.604	0.308	1.724	18	2.748	850.902	0	0	0	0	0	0					FAB7458_Cold_2013_R6	11	23	1.668	0.284	1.836	17	2.898	1533.39	0	0	0	0	0	0					LAT416_Cold_2010_R4	13	25	2.568	0.312	2.862	19	2.802	2737.88	0	0	0
CIC205_Cold_2013_R4	9	24	1.68	0.266	2.664	18	2.778	1330.14	0	0	0	0	0	0					FAB7458_Cold_2013_R6	11	23	1.564	0.276	2.7	17	2.88	1165.25	0	0	0	0	0	0					LAT416_Cold_2010_R4	13	25	1.732	0.36	2.856	18	2.85	2625.45	0	0	0
CIC205_Cold_2013_R4	9	25	1.664	0.284	1.764	18	2.838	1310.74	0	0	0	0	0	0					FAB7458_Cold_2013_R6	11	23	1.72	0.276	2.706	17	2.844	1425.81	0	0	0	0	0	0					LAT455_Cold_2010_R1	14	25	1.68	0.332	2.808	18	2.796	2477.31	0	0	0
CIC18_Cold_2013_R3	8	24	1.628	0.32	1.804	18	2.754	927.174	0	0	0	0	0	0					FAB7458_Cold_2013_R6	11	23	1.652	0.278	2.796	17	2.832	1331.46	0	0	0	0	0	0					LAT455_Cold_2010_R1	14	25	1.728	0.342	2.844	18	2.868	3432.26	0	0	0
CIC18_Cold_2013_R3	7.984	24	2.484	0.28	2.664	19	2.76	1062.1	0	0	0	0	0	0					FAB7458_Cold_2013_R6	11	23	1.604	0.308	1.772	17	2.814	1441.24	0	0	0	0	0	0					LAT455_Cold_2010_R1	13	25	1.644	0.324	2.856	19	2.844	3036.79	0	0	0
CIC18_Cold_2013_R3	8	24	1.668	0.296	1.784	18	2.724	1060.32	0	0	0	0	0	0					FAB6975_Cold_2013_R2	12	23	1.6	0.268	2.802	17	2.922	1148.06	0	0	0	0	0	0					LAT455_Cold_2010_R1	13	25	1.724	0.348	2.868	19	2.802	2956.11	0	0	0
CIC18_Cold_2013_R1	8	25	2.544	0.31	2.796	19	2.766	1216.39	0	0	0	0	0	0					FAB6975_Cold_2013_R2	12	23	1.656	0.288	2.76	17	2.892	1386.13	0	0	0	0	0	0					LAT455_Cold_2010_R1	14	25	2.526	0.312	2.862	19	2.862	3452.55	0	0	0
CIC18_Cold_2013_R1	8	24	1.64	0.296	2.712	19	2.79	1206.25	0	0	0	0	0	0					FAB6975_Cold_2013_R2	13	23	1.628	0.258	2.688	17	2.916	1774.99	0	0	0	0	0	0					LAT227_Cold_2010_R3	8	26	1.6	0.292	2.724	20	2.706	912.184	0	0	0
CIC18_Cold_2013_R1	6.986	24	1.64	0.268	2.712	19	2.778	781.255	0	0	0	0	0	0					FAB6975_Cold_2013_R2	13	23	1.62	0.23	2.748	17	3.824	1632.14	0	0	0	0	0	0					LAT227_Cold_2010_R3	8	26	1.788	0.292	2.82	19	1.828	563.888	0	0	0
CIC18_Cold_2013_R1	8	24	1.628	0.29	2.754	18	2.784	1336.75	0	0	0	0	0	0					FAB6975_Cold_2013_R7	9	22	1.544	0.306	1.772	16	2.874	972.585	0	0	0	0	0	0					LAT227_Cold_2010_R3	9	26	2.514	0.336	2.754	19	1.828	1238	0	0	0
CIC18_Cold_2013_R1	7.984	24	1.708	0.294	2.7	19	2.754	1261.82	0	0	0	0	0	0					FAB6975_Cold_2013_R7	9	22	1.552	0.268	1.768	16	2.862	897.194	0	0	0	0	0	0					LAT227_Cold_2010_R3	9	26	2.538	0.336	2.784	19	2.796	1177.6	0	0	0
CIC737_Cold_2013_R5	6	26	1.636	0.31	2.736	19	2.73	406.052	0	0	0	0	0	0					FAB6975_Cold_2013_R7	9	22	1.536	0.31	2.706	17	2.838	929.379	0	0	0	0	0	0					LAT227_Cold_2010_R3	9	26	2.574	0.33	2.802	19	2.712	497.755	0	0	0
CIC737_Cold_2013_R5	5.988	26	1.652	0.306	2.766	20	2.706	0	0	0	0	0	0	0					FAB7479_Cold_2013_R4	11	23	1.628	0.268	2.706	17	2.844	1460.2	0	0	0	0	0	0					LAT443_Cold_2010_R2	16	27	2.544	0.3	2.856	19	2.88	2915.99	0	0	0
CIC737_Cold_2013_R5	6	26	1.712	0.314	2.736	20	2.844	543.166	0	0	0	0	0	0					FAB7479_Cold_2013_R4	11	24	1.624	0.26	2.706	17	2.904	1499	0	0	0	0	0	0					LAT443_Cold_2010_R2	16	28	2.604	0.318	2.838	20	2.88	750.38	0	0	0
CIC737_Cold_2013_R5	6	27	1.668	0.332	2.742	20	2.796	430.301	0	0	0	0	0	0					FAB7479_Cold_2013_R4	11	23	1.568	0.284	2.778	17	2.922	1560.72	0	0	0	0	0	0					LAT443_Cold_2010_R2	16	26	2.55	0.368	2.868	19	2.916	3660.64	0	0	0
CIC28_Cold_2013_R2	6	26	2.496	0.336	2.718	20	2.784	454.549	0	0	0	0	0	0					FAB7479_Cold_2013_R4	11	23	1.596	0.274	1.824	17	2.862	1414.35	0	0	0	0	0	0					LAT443_Cold_2010_R2	14	27	2.49	0.34	2.856	20	2.862	3115.27	0	0	0
CIC28_Cold_2013_R2	6.986	26	2.49	0.34	2.784	20	2.712	926.746	0	0	0	0	0	0					FAB7479_Cold_2013_R4	11	23	1.632	0.292	2.718	17	2.874	1606.57	0	0	0	0	0	0					LAT443_Cold_2010_R2	14	27	2.646	0.29	2.85	19	2.856	3335.27	0	0	0
CIC28_Cold_2013_R2	7	26	1.66	0.272	2.778	20	2.796	1050.18	0	0	0	0	0	0					FAB82_Cold_2013_R6	11	23	2.328	0.318	2.676	17	2.91	1494.15	0	0	0	0	0	0					LAT412_Cold_2010_R1	9	27	2.61	0.336	2.772	20	2.79	707.174	0	0	0
CIC28_Cold_2013_R2	7	26	1.664	0.294	2.7	20	2.724	979.198	0	0	0	0	0	0					FAB82_Cold_2013_R6	11	24	1.564	0.268	2.778	17	2.94	1423.61	0	0	0	0	0	0					LAT412_Cold_2010_R1	9	27	2.502	0.336	2.808	20	2.772	1326.17	0	0	0
CIC210_Cold_2013_R3	7	26	1.644	0.294	2.724	20	2.784	1100.44	0	0	0	0	0	0					FAB82_Cold_2013_R6	11	24	1.608	0.254	2.85	17	2.934	1503.41	0	0	0	0	0	0					LAT412_Cold_2010_R1	9	27	2.514	0.32	2.748	20	2.754	1470.78	0	0	0
CIC210_Cold_2013_R3	6.986	26	2.46	0.318	1.792	20	2.754	974.802	0	0	0	0	0	0					FAB82_Cold_2013_R6	10.978	24	1.628	0.242	2.7	17	3.912	1527.23	0	0	0	0	0	0					LAT227_Cold_2010_R2	7.984	26	1.704	0.344	2.754	19	1.848	1100.01	0	0	0
CIC210_Cold_2013_R3	7	26	1.636	0.266	1.784	20	2.802	1003.89	0	0	0	0	0	0					FAB6146_Cold_2013_R8	16	26	2.64	0.246	2.802	18	2.904	973.467	0	0	0	0	0	0					LAT227_Cold_2010_R2	8	26	2.472	0.308	2.832	20	1.804	941.724	0	0	0
CIC210_Cold_2013_R3	7	26	2.526	0.306	2.754	20	2.79	1014.91	0	0	0	0	0	0					FAB6146_Cold_2013_R8	16	26	1.728	0.272	2.862	18	3.832	1797.92	0	0	0	0	0	0					LAT227_Cold_2010_R2	7.984	26	2.484	0.322	2.784	20	2.754	1107.51	0	0	0
CIC210_Cold_2013_R3	7	26	2.55	0.304	2.748	20	2.784	1053.27	0	0	0	0	0	0					FAB6146_Cold_2013_R8	19	27	2.526	0.28	2.772	18	3.864	2781.96	0	0	0	0	0	0					LAT227_Cold_2010_R2	8	27	2.508	0.326	2.808	20	2.772	1108.38	0	0	0
CIC221_Cold_2013_R5	7.984	14	4.79	0.254	4.92	11	2.838	1360.58	0	0	0	0	0	0					FAB6146_Cold_2013_R8	18	27	1.664	0.268	2.754	18	3.944	2393.99	0	0	0	0	0	0					LAT227_Cold_2010_R2	8	26	1.688	0.312	2.856	20	2.748	1129.54	0	0	0
CIC221_Cold_2013_R5	8	14	3.768	0.252	2.844	11	2.82	1329.7	0	0	0	0	0	0					FAB6146_Cold_2013_R8	18	26	2.646	0.27	2.814	18	3.904	2561.96	0	0	0	0	0	0					LAT434_Cold_2010_R2	16	26	2.574	0.356	2.826	20	3.888	4490.38	0	0	0
CIC221_Cold_2013_R5	8	14	2.544	0.226	2.748	11	2.772	1303.69	0	0	0	0	0	0					FAB6956_Cold_2013_R1	23	28	2.592	0.278	2.844	18	3.904	2851.62	0	0	0	0	0	0					LAT434_Cold_2010_R2	18	27	2.586	0.376	2.892	20	4.86	5398.16	0	0	0
CIC221_Cold_2013_R5	8	14	2.658	0.244	2.7	11	2.778	1335.43	0	0	0	0	0	0					FAB6956_Cold_2013_R1	23	29	2.622	0.28	2.856	18	4.92	2886.89	0	0	0	0	0	34.7133					LAT434_Cold_2010_R2	18	26	2.586	0.37	3.84	20	4.85	5251.78	0	0	0
CIC50_Cold_2013_R3	7.984	14	1.592	0.218	1.712	11	2.676	1262.7	0	0	0	0	0	0					FAB6956_Cold_2013_R1	24	28	2.616	0.318	2.838	18	3.904	3263.85	0	0	0	0	0	0					LAT434_Cold_2010_R2	18	27	2.652	0.352	2.886	20	4.85	4299.04	0	0	0
CIC50_Cold_2013_R3	8	14	1.54	0.246	1.732	10	1.708	1141.88	0	0	0	0	0	0					FAB6956_Cold_2013_R1	22	29	2.706	0.314	2.862	18	3.944	2799.6	0	0	0	0	0	0					LAT456_Cold_2010_R1	10	27	2.544	0.346	2.808	20	2.856	1665.65	0	0	0
CIC50_Cold_2013_R3	7.984	14	1.496	0.226	1.644	11	1.764	1294.88	0	0	0	0	0	0					FAB82_Cold_2013_R2	13	26	1.7	0.268	2.856	19	2.88	1318.68	0	0	0	0	0	0					LAT456_Cold_2010_R1	11	27	1.688	0.318	2.892	20	2.784	2093.31	0	0	0
CIC50_Cold_2013_R3	8	14	1.564	0.224	1.704	10	1.764	1273.27	0	0	0	0	0	0					FAB82_Cold_2013_R2	13	27	2.448	0.324	2.88	18	2.886	1591.58	0	0	0	0	0	0					LAT456_Cold_2010_R1	11	27	2.562	0.346	2.862	20	2.856	2087.58	0	0	0
CIC50_Cold_2013_R3	8	14	1.408	0.206	1.612	11	1.736	883.086	0	0	0	0	0	0					FAB82_Cold_2013_R2	13	27	1.712	0.308	2.742	19	2.88	1642.28	0	0	0	0	0	0					LAT456_Cold_2010_R1	11	28	2.592	0.324	2.814	20	2.814	2063.77	0	0	0
CIC90_Cold_2013_R1	8	14	1.38	0.204	1.636	11	1.756	1244.61	0	0	0	0	0	0					FAB82_Cold_2013_R2	13	27	1.712	0.3	2.772	19	2.856	1571.3	0	0	0	0	0	0					LAT412_Cold_2010_R4	10	27	2.544	0.332	2.778	20	2.814	1578.8	0	0	0
CIC90_Cold_2013_R1	7.984	14	1.348	0.19	1.668	11	1.72	1226.11	0	0	0	0	0	0					FAB6997_Cold_2013_R1	14	26	2.55	0.314	2.808	19	2.856	2073.03	0	0	0	0	0	0					LAT412_Cold_2010_R4	9	27	2.604	0.338	2.826	21	2.826	1142.32	0	0	0
CIC90_Cold_2013_R1	8	14	1.328	0.19	1.688	11	1.796	1252.99	0	0	0	0	0	0					FAB6997_Cold_2013_R1	13	27	1.728	0.34	2.838	19	2.922	1650.22	0	0	0	0	0	0					LAT412_Cold_2010_R4	9	27	1.648	0.326	2.832	20	2.79	1216.83	0	0	0
CIC90_Cold_2013_R1	8	15	1.42	0.204	1.672	11	1.724	1210.66	0	0	0	0	0	0					FAB6997_Cold_2013_R1	13	26	2.532	0.328	2.832	19	2.85	1674.47	0	0	0	0	0	0					LAT412_Cold_2010_R4	9	28	2.532	0.322	2.778	20	2.79	1182.44	0	0	0
CIC90_Cold_2013_R1	8	14.97	1.436	0.182	1.66	11	1.832	1210.22	0	0	0	0	0	0					FAB6997_Cold_2013_R1	13	26	2.64	0.362	2.784	19	2.898	1688.58	0	0	0	0	0	0					LAT457_Cold_2010_R1	8	28	2.622	0.33	2.826	21	2.808	339.92	0	0	0
CIC204_Cold_2013_R2	8	16	1.484	0.238	1.668	12	1.764	1315.15	0	0	0	0	0	0					FAB6997_Cold_2013_R1	13	27	2.544	0.346	2.808	19	2.796	1785.57	0	0	0	0	0	0					LAT457_Cold_2010_R1	8	28	1.712	0.366	2.82	22	2.736	1117.19	0	0	0
CIC204_Cold_2013_R2	7.984	16	1.436	0.202	1.628	12	1.792	1245.5	0	0	0	0	0	0					FAB7479_Cold_2013_R8	10	15	7.984	0.456	5.964	11	5.928	1462.4	0	0	0	0	0	0					LAT457_Cold_2010_R1	7	28	2.592	0.348	2.766	21	2.784	667.495	0	0	0
CIC204_Cold_2013_R2	7.984	16	1.512	0.2	1.68	12	1.74	1346.91	0	0	0	0	0	0					FAB7479_Cold_2013_R8	10	15	2.718	0.318	2.796	11	2.724	1465.05	0	0	0	0	0	0					LAT457_Cold_2010_R1	8	29	2.592	0.332	2.832	21	2.742	1086.77	0	0	0
CIC50_Cold_2013_R1	8	17	1.476	0.252	1.696	13	1.76	1138.36	0	0	0	0	0	0					FAB7479_Cold_2013_R8	10	16	2.658	0.288	2.778	11	1.764	1471.22	0	0	0	0	0	0					LAT457_Cold_2010_R1	7	28	2.55	0.334	2.784	21	2.82	729.659	0	0	0
CIC50_Cold_2013_R1	8	17	1.456	0.25	1.744	13	1.712	1241.08	0	0	0	0	0	0					FAB6997_Cold_2013_R7	10	15	1.46	0.25	1.608	11	1.804	1446.97	0	0	0	0	0	0					LAT456_Cold_2010_R2	11	29	2.628	0.304	2.868	21	2.844	1968.98	0	0	0
CIC50_Cold_2013_R1	8	17	1.472	0.226	1.684	13	1.716	1281.64	0	0	0	0	0	0					FAB6997_Cold_2013_R7	10	16	1.5	0.288	1.628	11	2.706	1379.08	0	0	0	0	0	0					LAT456_Cold_2010_R2	12	30	2.592	0.322	2.856	22	2.88	2260.84	0	0	0
CIC50_Cold_2013_R1	8	17	1.428	0.236	1.708	13	1.724	1230.94	0	0	0	0	0	0					FAB6997_Cold_2013_R7	10	15	1.368	0.24	1.704	11	1.748	1406.85	0	0	0	0	0	0					LAT456_Cold_2010_R2	13	29	2.652	0.356	2.85	21	2.874	2365.33	0	0	0
CIC50_Cold_2013_R1	8	17	1.464	0.234	1.688	12	1.728	1194.79	0	0	0	0	0	0					FAB6997_Cold_2013_R7	10	16	1.424	0.248	1.744	12	1.804	1372.46	0	0	0	0	0	0					LAT443_Cold_2010_R4	15	29	2.652	0.356	2.802	22	3.88	3564.53	0	0	0
CIC5_Cold_2013_R1	8	18	1.48	0.246	1.696	13	1.764	0	0	0	0	0	0	0					FAB6956_Cold_2013_R3	10	16	1.384	0.262	1.748	11	1.856	1435.51	0	0	0	0	0	0					LAT443_Cold_2010_R4	15	28	2.58	0.358	2.856	22	3.936	3797.31	0	0	0
CIC5_Cold_2013_R1	8	17	1.364	0.254	1.712	13	1.828	1238.44	0	0	0	0	0	0					FAB6956_Cold_2013_R3	10	16	1.448	0.272	1.728	12	1.832	1036.51	0	0	0	0	0	0					LAT443_Cold_2010_R4	15	29	2.652	0.37	2.826	21	3.864	2918.2	0	0	0
CIC5_Cold_2013_R1	8	18	1.484	0.246	1.684	13	1.756	629.579	0	0	0	0	0	0					FAB6956_Cold_2013_R3	10	16	1.436	0.27	1.676	11	1.748	1323.09	0	0	0	0	0	0					LAT443_Cold_2010_R4	15	29	2.664	0.372	2.916	22	3.952	3029.74	0	0	0
CIC5_Cold_2013_R1	8	17	1.576	0.212	1.732	13	1.812	1216.39	0	0	0	0	0	0					FAB6956_Cold_2013_R3	11	16	1.424	0.276	1.628	12	1.732	1715.03	0	0	0	0	0	0					LAT443_Cold_2010_R4	16	29	2.586	0.356	2.868	22	3.912	2899.24	0	0	0
CIC92_Cold_2013_R1	8	18	1.488	0.25	1.716	13	1.844	778.156	0	0	0	0	0	0					FAB7479_Cold_2013_R1	10	17	1.444	0.314	1.756	12	1.784	1208.02	0	0	0	0	0	0					LAT412_Cold_2010_R3	14	30	2.688	0.302	2.874	21	2.832	2491.86	0	0	0
CIC92_Cold_2013_R1	8.982	18	1.52	0.226	1.708	13	1.788	1667.43	0	0	0	0	0	0					FAB7479_Cold_2013_R1	11	16	1.424	0.312	1.712	12	1.76	1617.6	0	0	0	0	0	0					LAT412_Cold_2010_R3	13	30	2.64	0.306	2.85	21	2.802	2004.25	0	0	0
CIC92_Cold_2013_R1	8	19	1.556	0.248	1.7	13	2.658	53.7877	0	0	0	0	0	0					FAB7479_Cold_2013_R1	11	17	1.496	0.304	1.688	12	1.776	1655.95	0	0	0	0	0	0					LAT412_Cold_2010_R3	14	30	2.592	0.39	2.844	21	2.844	866.774	0	0	0
CIC92_Cold_2013_R1	9	19	1.58	0.232	1.748	14	1.784	502.164	0	0	0	0	0	0					FAB7479_Cold_2013_R1	11	17	1.412	0.29	1.676	11	1.78	1613.63	0	0	0	0	0	0					LAT412_Cold_2010_R3	16	31	2.676	0.356	3.784	21	2.874	2596.79	0	0	0
CIC92_Cold_2013_R5	8	18	1.456	0.26	1.688	14	2.652	359.76	0	0	0	0	0	0					FAB6999_Cold_2013_R6	11	19	1.476	0.286	1.684	13	1.796	802.846	0	0	0	0	0	0					LAT457_Cold_2010_R4	16	31	2.658	0.326	2.874	21	2.862	910.421	0	0	0
CIC92_Cold_2013_R5	9	19	1.524	0.252	1.728	14	1.788	1694.75	0	0	0	0	0	0					FAB6999_Cold_2013_R6	13	19	1.54	0.288	1.76	13	2.814	2024.97	0	0	0	0	0	0					LAT457_Cold_2010_R4	17	31	2.676	0.318	2.868	22	2.838	2380.76	0	0	0
CIC92_Cold_2013_R5	9	19	1.536	0.248	1.752	14	2.7	1557.19	0	0	0	0	0	0					FAB6999_Cold_2013_R6	12	19	1.608	0.308	1.756	14	2.79	1605.25	0	0	0	0	0	0					LAT457_Cold_2010_R4	20	32	2.724	0.312	2.898	21	2.826	3110.42	0	0	0
CIC702_Cold_2013_R5	8	20	1.504	0.266	1.784	15	1.82	536.112	0	0	0	0	0	0					FAB6999_Cold_2013_R6	12	19	1.556	0.334	1.688	13	2.718	1499.44	0	0	0	0	0	0					LAT457_Cold_2010_R4	16	31	2.604	0.276	2.892	21	2.82	2232.18	0	0	0
CIC702_Cold_2013_R5	8	20	1.516	0.262	1.712	14	1.768	1103.53	0	0	0	0	0	0					FAB6999_Cold_2013_R6	12	19	1.58	0.308	1.68	13	2.724	1470.78	0	0	0	0	0	0					LAT416_Cold_2010_R3	17	31	2.634	0.318	2.862	22	3.888	2812.38	0	0	0
CIC702_Cold_2013_R5	8	19	1.556	0.254	1.78	15	2.574	1195.23	0	0	0	0	0	0					FAB6999_Cold_2013_R3	15	21	1.548	0.3	1.756	14	2.772	1812.47	0	0	0	0	0	0					LAT416_Cold_2010_R3	20	32	2.646	0.298	3.848	22	3.864	4019.08	0	0	0
CIC702_Cold_2013_R5	7.984	19	1.576	0.25	1.748	14	1.752	1158.21	0	0	0	0	0	0					FAB6999_Cold_2013_R3	15	21	1.584	0.324	1.804	14	2.748	2104.77	0	0	0	0	0	0					LAT416_Cold_2010_R3	20	32	2.736	0.324	3.904	21	3.864	3904.01	0	0	0
CIC702_Cold_2013_R5	8	19	1.6	0.242	1.732	14	1.78	1160.84	0	0	0	0	0	0					FAB6999_Cold_2013_R3	17	21	1.632	0.328	1.768	14	2.79	2834.43	0	0	0	0	0	0					LAT416_Cold_2010_R3	19	32	2.634	0.298	3.856	21	3.92	3648.3	0	0	0
CIC702_Cold_2013_R1	9	22	1.592	0.302	1.8	16	1.82	1289.58	0	0	0	0	0	0					FAB7200_Cold_2013_R5	17	22	1.524	0.306	2.724	14	1.808	2124.17	0	0	0	0	0	0					LAT416_Cold_2010_R3	19	32	2.694	0.342	3.896	21	3.912	3899.16	0	0	0
CIC702_Cold_2013_R1	9	22	1.704	0.266	1.772	16	1.808	656.032	0	0	0	0	0	0					FAB7200_Cold_2013_R5	19	22	1.644	0.32	1.804	14	2.742	2710.54	0	0	0	0	0	0					LAT416_Cold_2010_R3	20	31	2.748	0.322	2.898	21	3.904	4259.36	0	0	0
CIC702_Cold_2013_R1	8	22	1.6	0.258	1.772	16	1.84	927.615	0	0	0	0	0	0					FAB7200_Cold_2013_R5	20	22	1.628	0.324	2.748	14	2.814	2840.16	0	0	0	0	0	0					LAT416_Cold_2010_R1	17	30	2.682	0.332	2.934	21	3.832	3829.94	0	0	0
CIC702_Cold_2013_R1	9	22	1.584	0.28	2.694	16	2.694	1378.64	0	0	0	0	0	0					FAB7200_Cold_2013_R5	20	23	1.676	0.32	2.742	14	2.736	2567.7	0	0	0	0	0	0					LAT416_Cold_2010_R1	17	29	2.646	0.328	3.896	21	3.856	3184.93	0	0	0
CIC221_Cold_2013_R1	9	23	1.632	0.254	2.688	17	1.832	78.0361	0	0	0	0	0	0					FAB7200_Cold_2013_R5	22	23	1.668	0.306	2.802	14	2.76	3201.24	0	0	0	0	0	0					LAT416_Cold_2010_R1	17	29	2.694	0.292	3.896	21	2.88	4082.57	0	0	0
CIC221_Cold_2013_R1	9	22	1.64	0.29	1.772	17	2.784	1309.42	0	0	0	0	0	0					FAB82_Cold_2013_R7	27	25	1.704	0.272	2.898	15	2.856	3723.25	0	0	0	0	0	0					LAT416_Cold_2010_R1	15	29	2.622	0.302	3.888	22	3.864	3429.18	0	0	0
CIC221_Cold_2013_R1	9	23	1.644	0.252	2.682	17	2.7	1301.48	0	0	0	0	0	0					FAB82_Cold_2013_R7	28	26	1.684	0.284	2.814	15	2.88	3798.2	0	0	0	0	0	0					LAT416_Cold_2010_R1	15	29	2.724	0.332	2.838	21	3.848	3598.92	0	0	0
CIC205_Cold_2013_R5	9	22	1.676	0.272	2.688	17	2.73	1367.62	0	0	0	0	0	0					FAB82_Cold_2013_R7	23	25	1.62	0.254	2.778	15	2.868	2617.07	0	0	0	0	0	0					LAT438_Cold_2010_R3	19	28	2.604	0.348	2.91	21	4.9	5004.01	0	0	0
CIC205_Cold_2013_R5	7.984	23	1.64	0.26	2.778	17	2.712	1037.85	0	0	0	0	0	0					FAB82_Cold_2013_R7	25	25	2.514	0.286	2.832	15	2.874	3341	0	0	0	0	0	0					LAT438_Cold_2010_R3	19	29	2.568	0.344	2.862	21	4.95	5392.42	0	0	0
CIC205_Cold_2013_R5	9	23	1.648	0.254	2.688	17	2.814	1470.78	0	0	0	0	0	0					FAB7479_Cold_2013_R2	52	35	2.766	0.296	3.944	16	3.96	7614.91	0	0	0	0	0	59.1021					LAT438_Cold_2010_R3	19	29	2.544	0.344	2.856	21	4.93	5727.49	0	0	0
CIC702_Cold_2013_R3	8	23	1.6	0.278	2.736	18	1.808	517.154	0	0	0	0	0	0					FAB7479_Cold_2013_R2	50	33	2.808	0.314	3.96	16	3.88	5823.61	0	0	0	0	0	33.9777					LAT438_Cold_2010_R3	19	28	2.64	0.32	2.868	21	4.92	5231.94	0	0	0
CIC702_Cold_2013_R3	9	23	1.612	0.262	2.73	18	2.76	973.908	0	0	0	0	0	0					FAB7479_Cold_2013_R2	48	34	2.712	0.296	3.92	16	3.96	7027.65	0	0	0	0	0	26.6993					LAT438_Cold_2010_R3	19	28	2.652	0.304	2.88	22	4.98	5750.86	0	0	0
CIC702_Cold_2013_R3	8	24	1.624	0.28	2.712	17	2.82	1075.75	0	0	0	0	0	0					FAB7479_Cold_2013_R2	57	37	2.772	0.31	4.96	16	4.96	8534.59	0	0	0	1.48617	0	118.495					LAT434_Cold_2010_R1	11	28	2.616	0.304	3.888	21	2.922	2406.77	0	0	0
CIC702_Cold_2013_R3	8	24	1.648	0.264	2.736	17	2.748	1056.35	0	0	0	0	0	0					FAB7200_Cold_2013_R2	56	36	2.784	0.294	4.96	16	4.95	6902	0	0	0	0	0	128.655					LAT434_Cold_2010_R1	11	29	2.562	0.292	2.88	21	2.922	2417.35	0	0	0
CIC702_Cold_2013_R3	9	24	1.604	0.306	2.766	17	2.742	1200.52	0	0	0	0	0	0					FAB7200_Cold_2013_R2	49	34	2.754	0.286	3.944	17	3.92	6378.24	0	0	0	0	0	49.6912					LAT434_Cold_2010_R1	10	28	2.664	0.444	2.88	21	2.862	1905.05	0	0	0
CIC204_Cold_2013_R3	8	24	1.664	0.284	2.742	18	2.706	872.505	0	0	0	0	0	0					FAB7200_Cold_2013_R2	48	33	2.664	0.298	3.912	16	3.912	6650.7	0	0	0	0	0	43.6864					LAT434_Cold_2010_R3	15	29	2.736	0.462	3.888	22	3.912	3964.41	0	0	0
CIC204_Cold_2013_R3	8	23	1.632	0.266	2.808	18	2.766	1064.29	0	0	0	0	0	0					FAB7200_Cold_2013_R2	46	32	2.742	0.294	3.928	17	3.92	4514.63	0	0	0	0	0	26.0379					LAT434_Cold_2010_R3	14	29	2.604	0.416	2.862	22	3.872	3204.77	0	0	0
CIC204_Cold_2013_R3	8	24	1.7	0.298	2.766	17	2.814	865.01	0	0	0	0	0	0					FAB7200_Cold_2013_R2	45	32	2.7	0.294	3.92	16	3.912	6154.27	0	0	0	0	0	61.482					LAT434_Cold_2010_R3	15	28	2.676	0.402	3.896	21	3.896	4140.76	0	0	0
CIC204_Cold_2013_R3	8	24	1.62	0.306	2.772	18	2.718	1043.57	0	0	0	0	0	0					FAB6997_Cold_2013_R3	45	32	2.76	0.336	3.928	17	4.97	6650.26	0	0	0	0	0	126.501					LAT434_Cold_2010_R3	15	29	2.682	0.486	3.896	22	3.848	4213.07	0	0	0
CIC204_Cold_2013_R3	8	24	1.6	0.308	2.778	18	2.748	955.391	0	0	0	0	0	0					FAB6997_Cold_2013_R3	50	33	2.802	0.286	3.944	16	4.98	8294.31	0	0	0	0	0	114.191					LAT434_Cold_2010_R3	15	29	2.568	0.45	3.864	22	3.912	4221	0	0	0
CIC209_Cold_2013_R4	7.984	24	1.668	0.274	2.778	18	2.79	0	0	0	0	0	0	0					FAB6997_Cold_2013_R3	59	35	3.736	0.304	4.96	16	4.96	9305.69	0	0	0	0	0	102.405					LAT237_Cold_2010_R2	7.984	29	2.658	0.376	2.808	21	2.868	1094.28	0	0	0
CIC209_Cold_2013_R4	8	24	1.708	0.292	2.712	18	2.784	971.263	0	0	0	0	0	0					FAB6997_Cold_2013_R3	58	35	3.76	0.292	4.97	17	5.976	8358.24	0	0	0	0	0	197.683					LAT237_Cold_2010_R2	7.984	28	2.562	0.35	2.778	22	2.838	616.808	0	0	0
CIC209_Cold_2013_R4	9	25	1.656	0.31	2.79	18	2.742	1460.2	0	0	0	0	0	0					FAB6146_Cold_2013_R1	60	36	3.808	0.294	4.91	17	4.97	8719.76	0	0	0	0	0	93.4313					LAT237_Cold_2010_R2	7	28	2.616	0.384	2.832	21	2.832	749.94	0	0	0
CIC209_Cold_2013_R4	9	24	1.676	0.27	2.736	18	2.796	1375.99	0	0	0	0	0	0					FAB6146_Cold_2013_R1	60	36	3.752	0.288	4.94	17	4.96	8388.22	0	0	0	0	0	131.767					LAT237_Cold_2010_R2	7.984	29	2.7	0.366	2.82	21	2.802	1038.73	0	0	0
CIC209_Cold_2013_R4	9	25	2.478	0.314	2.784	18	2.802	1413.91	0	0	0	0	0	0					FAB6146_Cold_2013_R1	71	39	3.76	0.326	5.952	17	5	10562.2	0	0	0	0	0	116.709					LAT455_Cold_2010_R3	12	29	2.64	0.444	3.864	22	3.944	2906.73	0	0	0
CIC58_Cold_2013_R5	9	24	1.676	0.29	2.808	18	2.784	440.441	0	0	0	0	0	0					FAB6146_Cold_2013_R1	74	41	3.832	0.31	4.98	17	5.964	11104.9	0	0	0	0	0	197.833					LAT455_Cold_2010_R3	13	28	2.676	0.402	3.88	22	3.896	2975.07	0	0	0
CIC58_Cold_2013_R5	9	25	1.612	0.286	2.742	19	2.748	1445.21	0	0	0	0	0	0					FAB6146_Cold_2013_R1	71	41	3.72	0.296	4.97	17	4.97	9665.45	0	0	0	0	0	117.974					LAT455_Cold_2010_R3	13	29	2.718	0.362	3.808	22	3.904	3386.41	0	0	0
CIC58_Cold_2013_R5	9	25	2.49	0.286	2.784	18	2.826	1428.02	0	0	0	0	0	0					FAB6999_Cold_2013_R7	64	39	3.744	0.278	4.96	17	4.98	9052.63	0	0	0	0	0	128.131					LAT455_Cold_2010_R3	12	29	2.688	0.382	2.898	22	3.856	2909.38	0	0	0
CIC58_Cold_2013_R5	9	24	1.66	0.304	2.76	18	2.808	1487.53	0	0	0	0	0	0					FAB6999_Cold_2013_R7	55	36	3.696	0.292	4.96	17	4.91	6402.93	0	0	0	0	0	112.867					LAT455_Cold_2010_R3	12	29	2.61	0.334	2.898	21	2.874	2908.06	0	0	0
CIC58_Cold_2013_R5	9	25	1.66	0.304	2.808	18	2.826	1390.54	0	0	0	0	0	0					FAB6999_Cold_2013_R7	59	38	2.802	0.316	4.95	17	4.92	8842.32	0	0	0	0	0	111.531					LAT468_Cold_2010_R2	8	29	2.592	0.346	2.814	22	2.844	1124.69	0	0	0
CIC209_Cold_2013_R2	9	26	1.728	0.336	2.844	19	2.778	1227.86	0	0	0	0	0	0					FAB6999_Cold_2013_R7	59	38	3.784	0.26	4.92	17	4.96	8207.9	0	0	0	0	0	130.136					LAT468_Cold_2010_R2	9	29	2.616	0.366	2.814	22	2.844	1542.65	0	0	0
CIC209_Cold_2013_R2	10	26	2.472	0.328	2.742	19	2.856	1706.65	0	0	0	0	0	0					FAB571_Cold_2013_R5	31	29	2.67	0.294	2.874	17	3.896	3767.78	0	0	0	0	0	40.8711					LAT468_Cold_2010_R2	8	28	2.652	0.404	2.85	21	2.892	1089.86	0	0	0
CIC209_Cold_2013_R2	9	26	2.478	0.286	2.778	19	2.778	1169.66	0	0	0	0	0	0					FAB571_Cold_2013_R5	32	28	2.676	0.306	3.912	17	3.872	4036.71	0	0	0	0	0	41.6903					LAT468_Cold_2010_R2	8	29	2.586	0.36	2.82	22	2.856	914.83	0	0	0
CIC209_Cold_2013_R2	10	26	2.568	0.322	2.802	19	2.784	1548.38	0	0	0	0	0	0					FAB571_Cold_2013_R5	32	28	2.622	0.334	3.872	17	3.944	4010.26	0	0	0	0	0	46.5734					LAT468_Cold_2010_R2	8	29	2.658	0.436	2.844	22	2.91	1194.79	0	0	0
CIC648_Cold_2013_R4	73	36	3.824	0.52	4.94	11	3.944	10175.6	96.1063	0	0	0	0	100.924					FAB6146_Cold_2013_R5	34	30	2.676	0.282	3.896	17	3.888	4434.39	0	0	0	0	0	29.3052					LAT456_Cold_2010_R3	11	29	2.67	0.386	2.832	22	4.92	2439.4	0	0	0
CIC648_Cold_2013_R4	74	37	3.76	0.932	5.952	12	4.95	9783.61	105.016	0	0	8.3806	0	175.368					FAB6146_Cold_2013_R5	33	30	2.652	0.314	2.892	17	3.8	4757.56	0	0	0	0	0	42.8874					LAT456_Cold_2010_R3	11	28	2.586	0.42	2.874	22	3.936	2507.74	0	0	0
CIC648_Cold_2013_R4	76	37	3.784	1.056	5.94	12	3.96	10673.7	89.2806	0	0	20.2453	0	92.9879					FAB6146_Cold_2013_R5	30	29	2.736	0.282	3.888	17	2.874	3845.81	0	0	0	0	0	0					LAT456_Cold_2010_R3	12	29	2.688	0.348	2.892	22	4.89	2998	0	0	0
CIC648_Cold_2013_R4	76	37	3.784	0.976	4.97	12	4.92	11026.9	116.609	0	0	0	0	172.407					FAB6997_Cold_2013_R4	24	28	2.664	0.312	2.838	17	2.862	3301.32	0	0	0	0	0	0					LAT456_Cold_2010_R3	11	29	2.67	0.358	2.844	22	4.91	2596.35	0	0	0
CIC50_Cold_2013_R2	77	39	3.76	0.412	4.99	12	4.96	10935.2	151.727	0	0	0	0	175.737					FAB6997_Cold_2013_R4	26	28	2.616	0.292	2.874	18	2.844	3856.83	0	0	0	0	0	0					LAT458_Cold_2010_R2	6.972	29	2.622	0.35	2.778	22	2.91	835.055	0	0	0
CIC50_Cold_2013_R2	81	39	3.784	0.868	5.976	12	4.97	11770.2	137.164	0	0	15.3927	0	171.287					FAB6997_Cold_2013_R4	26	28	2.7	0.29	2.85	17	2.838	3747.05	0	0	0	0	0	0					LAT458_Cold_2010_R2	6.972	29	2.67	0.35	2.844	22	2.868	826.678	0	0	0
CIC50_Cold_2013_R2	78	39	3.784	0.478	4.98	12	5	11365	121.194	0	0	0	0	191.228					FAB6997_Cold_2013_R4	27	29	2.67	0.336	3.816	17	2.898	3667.25	0	0	0	0	0	0.460005					LAT458_Cold_2010_R2	6.986	28	2.592	0.318	2.868	22	2.922	935.123	0	0	0
CIC50_Cold_2013_R2	77	39	3.776	0.972	4.93	12	4.94	10815.7	134.715	0	0	0	0	184.416					FAB6997_Cold_2013_R4	29	30	2.61	0.286	3.816	17	2.892	4120.92	0	0	0	0	0	0					LAT458_Cold_2010_R2	6.986	29	2.634	0.354	2.85	22	2.88	883.539	0	0	0
CIC50_Cold_2013_R2	77	39	3.832	0.442	5	12	4.95	11218.7	139.978	0	0	0	0	177.148					FAB7200_Cold_2013_R6	29	29	2.658	0.328	2.874	18	2.862	3110.86	0	0	0	0	0	0					LAT458_Cold_2010_R2	7	29	2.592	0.38	2.766	23	2.856	887.936	0	0	0
CIC28_Cold_2013_R3	80	47	3.76	0.272	5.988	13	4.97	11182.1	286.182	0	0	15.512	0	176.922					FAB7200_Cold_2013_R6	25	27	2.628	0.318	2.868	18	2.88	3278.4	0	0	0	0	0	0					LAT438_Cold_2010_R1	13	30	2.646	0.366	2.904	22	4.93	2704.37	0	0	0
CIC28_Cold_2013_R3	92	48	3.8	0.34	5.976	13	5	13917.3	276.1	0	0	13.1482	0	169.725					FAB7200_Cold_2013_R6	23	28	1.708	0.334	2.868	18	2.874	2798.28	0	0	0	0	0	0					LAT438_Cold_2010_R1	14	28	2.604	0.354	2.88	23	4.96	3143.49	0	0	0
CIC28_Cold_2013_R3	76	43	3.76	0.308	4.95	13	4.97	7589.34	151.076	0	0	0	0	160.091					FAB7458_Cold_2013_R3	24	27	2.598	0.338	2.88	17	2.874	3246.65	0	0	0	0	0	0					LAT438_Cold_2010_R1	13	29	2.592	0.366	2.874	22	4.92	3502.36	0	0	0
CIC28_Cold_2013_R3	78	43	3.728	0.312	4.98	13	4.94	10025.2	181.687	0	0	0	0	167.806					FAB7458_Cold_2013_R3	23	27	2.562	0.324	2.838	18	2.874	2293.91	0	0	0	0	0	0					LAT438_Cold_2010_R1	13	29	2.61	0.382	2.88	22	4.94	3540.28	0	0	0
CIC28_Cold_2013_R3	84	47	3.824	0.318	5.988	13	4.97	13050.1	272.114	0	0	30.3817	0	157.94					FAB7458_Cold_2013_R3	22	27	2.598	0.284	2.88	18	2.862	2562.85	0	0	0	0	0	0					LAT438_Cold_2010_R1	13	29	2.682	0.372	2.838	22	3.96	3526.61	0	0	0
CIC28_Cold_2013_R3	82	47	3.824	0.286	5.964	13	4.98	12133.1	274.355	0	0	22.6482	0	175.29					FAB7458_Cold_2013_R3	21	26	2.556	0.324	2.85	18	2.898	2487.46	0	0	0	0	0	0					LAT468_Cold_2010_R1	8	29	2.61	0.374	2.76	22	2.88	1180.24	0	0	0
CIC694_Cold_2013_R3	77	44	3.816	0.26	5.988	13	4.95	10130.6	185.725	0	0	21.3236	0	155.645					FAB7458_Cold_2013_R3	20	26	2.55	0.298	2.844	18	2.91	2258.2	0	0	0	0	0	0					LAT468_Cold_2010_R1	8	29	2.676	0.368	2.868	22	2.874	1316.47	0	0	0
CIC694_Cold_2013_R3	80	45	3.816	0.232	5.976	13	4.97	9846.21	174.393	0	0	22.9278	0	168.321					FAB6956_Cold_2013_R6	19	26	2.538	0.316	2.88	18	2.844	1563.37	0	0	0	0	0	0					LAT468_Cold_2010_R1	8	29	2.508	0.36	2.868	22	2.838	1395.39	0	0	0
CIC694_Cold_2013_R3	80	44	3.808	0.236	4.96	14	4.98	9732.02	158.162	0	0	0	0	179.738					FAB6956_Cold_2013_R6	19	26	2.55	0.338	2.874	18	2.91	2647.05	0	0	0	0	0	0					LAT468_Cold_2010_R1	8	29	2.628	0.346	2.85	22	2.868	1285.17	0	0	0
CIC694_Cold_2013_R3	84	45	3.792	0.27	5.976	13	4.97	12800.1	201.461	0	0	18.5991	0	170.99					FAB6956_Cold_2013_R6	19	27	2.532	0.368	2.886	18	2.916	2205.73	0	0	0	0	0	0					LAT468_Cold_2010_R4	8	28	2.598	0.33	2.814	22	2.844	767.575	0	0	0
CIC694_Cold_2013_R3	84	45	3.76	0.232	5.988	14	4.99	12048	187.627	0	0	16.3136	0	168.541					FAB6956_Cold_2013_R6	17	26	2.592	0.304	2.784	18	2.856	2330.94	0	0	0	0	0	0					LAT468_Cold_2010_R4	8	29	2.7	0.318	2.85	22	2.826	1275.03	0	0	0
CIC31_Cold_2013_R3	83	44	3.832	0.274	5.964	13	4.98	10556.9	124.164	0	0	10.9448	0	156.678					FAB7458_Cold_2013_R5	15	26	2.556	0.376	2.838	18	2.85	1636.55	0	0	0	0	0	0					LAT468_Cold_2010_R4	8	29	2.64	0.37	2.85	22	2.802	1331.02	0	0	0
CIC31_Cold_2013_R3	91	47	3.856	0.288	5.952	14	5.976	14335.7	199.611	0	0	13.8315	0	236.833					FAB7458_Cold_2013_R5	16	26	2.58	0.366	2.778	18	2.844	2032.91	0	0	0	0	0	0					LAT468_Cold_2010_R4	9	29	2.676	0.372	2.85	23	2.844	1797.03	0	0	0
CIC31_Cold_2013_R3	84	43	3.824	0.306	4.94	14	4.98	9350.66	113.952	0	0	0	0	103.514					FAB7458_Cold_2013_R5	18	26	1.752	0.248	2.82	18	2.832	2702.16	0	0	0	0	0	0					LAT438_Cold_2010_R4	17	29	2.688	0.354	2.898	22	4.94	5261.92	0	0	0
CIC180_Cold_2013_R3	83	46	3.864	0.286	6	15	4.97	11102.3	152.613	0	0	26.974	0	168.84					FAB7458_Cold_2013_R5	18	26	2.634	0.326	2.778	18	2.826	2507.29	0	0	0	0	0	0					LAT438_Cold_2010_R4	18	30	2.67	0.392	2.88	22	4.92	5688.26	0	0	0
CIC180_Cold_2013_R3	87	46	3.84	0.32	5.964	14	5.952	12890.5	142.609	0	0	18.1592	0	220.005					FAB7458_Cold_2013_R5	19	26	1.692	0.338	2.886	18	2.904	2806.65	0	0	0	0	0	0					LAT438_Cold_2010_R4	17	29	2.694	0.358	2.874	22	4.92	5245.17	0	0	0
CIC180_Cold_2013_R3	86	46	3.784	0.328	5.976	15	4.98	12431.1	144.719	0	0	25.0119	0	150.227					FAB6975_Cold_2013_R5	19	27	2.442	0.316	2.868	18	2.802	2808.42	0	0	0	0	0	0					LAT438_Cold_2010_R4	18	29	2.718	0.316	3.888	22	4.93	5738.52	0	0	0
CIC180_Cold_2013_R3	93	49	3.848	0.302	6	15	5.988	15149.6	209.824	0	0	10.1403	0	220.593					FAB6975_Cold_2013_R5	17	27	1.708	0.344	2.802	18	2.85	1754.27	0	0	0	0	0	0					LAT438_Cold_2010_R4	18	29	2.61	0.338	3.832	22	4.9	5758.8	0	0	0
CIC180_Cold_2013_R2	84	47	3.856	0.242	5.964	15	6	11589.9	138.571	0	0	13.1091	0	227.784					FAB6975_Cold_2013_R5	17	26	2.508	0.276	2.802	19	2.898	2364.01	0	0	0	0	0	0					LAT438_Cold_2010_R4	18	30	2.586	0.338	2.892	22	5.916	4149.58	0	0	0
CIC180_Cold_2013_R2	91	47	3.88	0.326	5.988	15	5.988	14531.5	137.216	0	0	14.1092	0	217.479					FAB6975_Cold_2013_R5	16	26	2.514	0.334	2.748	18	2.802	2170.46	0	0	0	0	0	0					LAT456_Cold_2010_R4	9	29	2.646	0.31	2.85	22	2.898	1787.78	0	0	0
CIC180_Cold_2013_R2	89	49	3.872	0.296	5.976	15	6	13310.2	172.543	0	0	0	0	227.116					FAB6146_Cold_2013_R3	18	28	2.496	0.344	2.784	18	2.856	2358.72	0	0	0	0	0	0					LAT456_Cold_2010_R4	9	29	2.682	0.348	2.892	22	2.82	1801.44	0	0	0
CIC180_Cold_2013_R2	86	49	3.792	0.292	5.952	15	6	11621.2	176.685	0	0	0	0	202.351					FAB6146_Cold_2013_R3	17	27	2.49	0.312	2.76	18	2.814	2051.42	0	0	0	0	0	0					LAT456_Cold_2010_R4	9	29	2.658	0.332	2.856	22	2.886	0	0	0	0
CIC180_Cold_2013_R2	93	51	3.856	0.302	5.988	16	5.988	14850.7	201.617	0	0	16.0731	0	220.741					FAB6146_Cold_2013_R3	18	27	2.586	0.312	2.868	19	2.898	2373.71	0	0	0	0	0	0					LAT456_Cold_2010_R4	9	29	2.67	0.368	2.808	23	2.832	1763.53	0	0	0
CIC90_Cold_2013_R4	85	47	3.864	0.274	5.976	15	5.964	11748.2	130.599	0	0	12.5069	0	213.701					FAB6146_Cold_2013_R3	18	27	2.646	0.258	2.868	19	2.826	2184.13	0	0	0	0	0	0					LAT456_Cold_2010_R4	9	29	2.622	0.354	2.856	22	2.904	1748.98	0	0	0
CIC90_Cold_2013_R4	90	49	3.88	0.3	5.952	16	5.976	13679.2	167.619	0	0	4.41266	0	214.737					FAB6146_Cold_2013_R3	19	28	2.568	0.312	2.844	19	2.826	2628.98	0	0	0	0	0	0					LAT458_Cold_2010_R3	7	30	2.682	0.358	2.856	22	2.826	721.283	0	0	0
CIC90_Cold_2013_R4	89	49	3.872	0.3	5.988	16	5.988	13256.9	160.663	0	0	1.64425	0	227.86					FAB129_Cold_2013_R1	14	21	1.584	0.266	2.82	14	2.82	811.222	0	0	0	0	0	0					LAT458_Cold_2010_R3	7	29	2.652	0.354	2.802	22	2.796	847.375	0	0	0
CIC90_Cold_2013_R4	84	48	3.816	0.28	6	16	5.964	11592.5	143.156	0	0	2.80561	0	213.627					FAB129_Cold_2013_R1	14	20	1.512	0.236	2.724	14	2.724	1826.57	0	0	0	0	0	0					LAT458_Cold_2010_R3	6.986	29	2.634	0.328	2.892	23	2.856	739.812	0	0	0
CIC49_Cold_2013_R4	83	51	4.89	0.334	5.988	17	5.988	9467.94	160.116	0	0	0	0	189.747					FAB129_Cold_2013_R1	13	20	1.524	0.248	2.688	15	2.79	1482.69	0	0	0	0	0	0					LAT227_Cold_2010_R1	6.986	18	1.528	0.27	1.684	13	1.844	1100.89	0	0	0
CIC49_Cold_2013_R4	87	52	4.83	0.312	5.976	17	5.988	11475.7	174.731	0	0	0	0	207.469					FAB129_Cold_2013_R1	13	20	1.46	0.226	2.736	14	2.784	1460.2	0	0	0	0	0	0					LAT227_Cold_2010_R1	7	18	1.572	0.232	1.796	13	2.706	1115.43	0	0	0
CIC49_Cold_2013_R4	85	51	4.86	0.286	7	17	4.99	11423.7	163.112	0	0	34.6693	0	133.394					FAB129_Cold_2013_R1	14	20	1.528	0.246	2.682	14	2.826	1958.84	0	0	0	0	0	0					LAT227_Cold_2010_R1	7	18	1.544	0.23	1.732	13	1.776	1088.1	0	0	0
CIC49_Cold_2013_R5	84	52	3.864	0.286	5.976	18	5.964	11442.2	139.874	0	0	0	0	196.869					FAB7458_Cold_2013_R8	14	21	1.62	0.268	2.67	15	2.73	1890.5	0	0	0	0	0	0					LAT468_Cold_2010_R3	9	19	1.468	0.34	1.736	15	2.778	1759.56	0	0	0
CIC49_Cold_2013_R5	94	55	3.896	0.284	6.986	18	6	14951.6	205.525	0	0	0	0	204.872					FAB7458_Cold_2013_R8	13	21	1.564	0.26	2.646	15	2.712	1560.28	0	0	0	0	0	0					LAT468_Cold_2010_R3	9	19	1.552	0.274	1.732	14	1.828	1732.22	0	0	0
CIC49_Cold_2013_R5	87	52	4.8	0.258	6	18	5.964	13230.4	153.082	0	0	0	0	205.989					FAB7458_Cold_2013_R8	13	21	1.596	0.294	1.78	15	2.772	1560.28	0	0	0	0	0	0					LAT468_Cold_2010_R3	9	19	1.476	0.288	1.716	14	2.778	1683.73	0	0	0
CIC49_Cold_2013_R5	81	51	3.896	0.298	5.964	17	5.976	11298	131.902	0	0	0	0	209.102					FAB82_Cold_2013_R4	13	23	1.572	0.252	2.736	16	2.802	1631.26	0	0	0	0	0	0					LAT468_Cold_2010_R3	9	20	1.46	0.286	1.752	14	2.79	1726.49	0	0	0
CIC49_Cold_2013_R5	82	51	4.8	0.282	6	18	6	11809	129.661	0	0	0	0	208.134					FAB82_Cold_2013_R4	13	23	1.684	0.3	2.772	16	2.85	1710.18	0	0	0	0	0	0					LAT468_Cold_2010_R3	9	19	1.468	0.304	1.756	15	2.802	1767.49	0	0	0
CIC209_Cold_2013_R5	81	51	3.856	0.306	5.976	18	5.988	10422.4	109.784	0	0	0	0	206.653					FAB82_Cold_2013_R4	13	23	1.584	0.294	2.694	16	2.85	959.359	0	0	0	0	0	0					LAT458_Cold_2010_R4	8	20	1.572	0.254	1.78	15	1.828	1165.69	0	0	0
CIC209_Cold_2013_R5	89	51	4.88	0.254	5.976	18	6	13071.3	106.631	0	0	0	0	172.766					FAB7200_Cold_2013_R1	12	22	1.612	0.27	2.736	17	2.784	1158.64	0	0	0	0	0	0					LAT458_Cold_2010_R4	8	20	1.596	0.278	1.692	15	1.808	1099.12	0	0	0
CIC209_Cold_2013_R5	82	51	3.912	0.296	6	18	5.976	11152.5	125.623	0	0	0	0	217.184					FAB7200_Cold_2013_R1	12	23	1.536	0.264	2.82	16	2.736	1420.52	0	0	0	0	0	0					LAT458_Cold_2010_R4	8	21	1.532	0.27	1.648	15	1.82	1089.86	0	0	0
CIC209_Cold_2013_R5	82	51	3.92	0.316	6	18	6	11835.9	123.305	0	0	0	0	213.621					FAB7200_Cold_2013_R1	13	23	1.62	0.32	2.838	16	2.76	1528.54	0	0	0	0	0	0					LAT458_Cold_2010_R4	8	20	1.552	0.296	1.78	15	1.808	1220.36	0	0	0
CIC209_Cold_2013_R5	81	50	3.848	0.302	5.988	18	5.964	11549.3	101.916	0	0	0	0	214.442					FAB7200_Cold_2013_R1	12	22	1.672	0.284	2.7	17	2.766	1506.49	0	0	0	0	0	0					LAT455_Cold_2010_R4	12	21	1.568	0.3	2.682	16	2.844	2917.76	0	0	0
CIC90_Cold_2013_R3	79	48	3.888	0.344	5.988	18	5.988	10728.9	15.9699	0	0	0	0	220.148					FAB7200_Cold_2013_R1	12	23	1.7	0.304	2.67	16	2.784	1528.54	0	0	0	0	0	0					LAT455_Cold_2010_R4	12	21	1.572	0.322	2.688	16	2.82	2975.07	0	0	0
CIC90_Cold_2013_R3	88	50	4.82	0.314	5.976	19	7	14132.5	58.7996	0	0	0	0	282.134					FAB6956_Cold_2013_R7	13	24	1.656	0.28	2.676	17	2.838	1573.51	0	0	0	0	0	0					LAT455_Cold_2010_R4	12	20	1.6	0.282	1.82	16	2.85	2933.63	0	0	0
CIC90_Cold_2013_R3	82	49	4.87	0.276	6	19	5.952	11857.5	34.4409	0	0	0	0	209.624					FAB6956_Cold_2013_R7	13	23	1.592	0.328	1.86	16	2.886	1805.85	0	0	0	0	0	0					LAT455_Cold_2010_R4	12	20	1.556	0.334	1.772	15	2.79	2935.39	0	0	0
CIC50_Cold_2013_R4	73	47	4.88	0.284	5.976	19	4.94	8878.92	0	0	0	0	0	118.127					FAB6956_Cold_2013_R7	12	24	1.572	0.274	2.724	17	2.874	1525.45	0	0	0	0	0	0					LAT455_Cold_2010_R4	11.976	21	1.536	0.262	2.73	16	2.82	2931	0	0	0
CIC50_Cold_2013_R4	80	47	4.84	0.322	5.988	19	6	12536.9	0	0	0	0	0	193.23					FAB6956_Cold_2013_R7	13	23	1.596	0.338	2.808	17	2.862	2022.32	0	0	0	0	0	0					LAT458_Cold_2010_R1	7	21	1.608	0.252	1.776	16	1.816	820.481	0	0	0
CIC50_Cold_2013_R4	73	47	3.88	0.312	5.988	19	4.97	9093.63	0	0	0	0	0	128.059					FAB6999_Cold_2013_R1	12	24	1.68	0.268	2.724	18	2.832	1610.54	0	0	0	0	0	0					LAT458_Cold_2010_R1	7	21	1.556	0.292	1.716	16	2.814	749.94	0	0	0
CIC50_Cold_2013_R4	72	46	3.928	0.312	5.952	19	4.98	9449.86	0	0	0	0	0	122.199					FAB6999_Cold_2013_R1	12	24	1.612	0.296	1.792	17	2.844	1596.87	0	0	0	0	0	0					LAT458_Cold_2010_R1	6.986	21	1.54	0.27	1.776	16	2.694	839.01	0	0	0
CIC50_Cold_2013_R4	72	46	4.84	0.306	5.964	19	4.97	9577.71	0	0	0	0	0	125.834					FAB6999_Cold_2013_R1	13	24	1.636	0.29	2.796	17	2.85	2023.65	0	0	0	0	0	0					LAT458_Cold_2010_R1	6.986	22	1.58	0.244	1.684	16	2.67	639.732	0	0	0
CIC53_Cold_2013_R1	65	46	3.84	0.328	5.964	19	4.94	8120.6	0	0	0	0	0	109.526					FAB6999_Cold_2013_R1	12	24	1.652	0.31	2.712	17	2.838	1678	0	0	0	0	0	0					LAT458_Cold_2010_R1	7	22	1.532	0.314	1.74	16	1.8	776.393	0	0	0
CIC53_Cold_2013_R1	72	47	3.888	0.316	5.964	19	4.97	11592.1	0	0	0	0	0	107.816					FAB6999_Cold_2013_R1	12	24	1.64	0.304	2.76	17	2.85	1417.88	0	0	0	0	0	0					LAT237_Cold_2010_R3	7.984	23	1.616	0.302	1.788	17	1.84	555.525	0	0	0
CIC53_Cold_2013_R1	70	47	3.816	0.3	5.988	19	4.99	10545.5	0	0	0	0	0	114.561					FAB571_Cold_2013_R4	11	24	1.536	0.292	2.76	17	2.76	1191.26	0	0	0	0	0	0					LAT237_Cold_2010_R3	8	23	1.66	0.27	1.78	18	1.792	900.722	0	0	0
CIC53_Cold_2013_R1	67	46	3.808	0.32	5.964	19	4.95	9862.08	0	0	0	0	0	107.893					FAB571_Cold_2013_R4	11	24	2.472	0.342	2.748	18	2.832	1238.88	0	0	0	0	0	0					LAT237_Cold_2010_R3	8	23	1.648	0.312	1.752	17	2.706	921.002	0	0	0
CIC53_Cold_2013_R1	67	47	3.904	0.312	5.964	19	5	10030.9	0	0	0	4.65219	0	128.573					FAB571_Cold_2013_R4	11	24	1.596	0.292	2.754	18	2.724	1294.43	0	0	0	0	0	0					LAT237_Cold_2010_R3	8	23	1.664	0.308	1.8	17	2.76	842.525	0	0	0
CIC180_Cold_2013_R5	64	49	4.8	0.32	5.952	19	5	8856.87	43.7936	0	0	0	0	101.138					FAB571_Cold_2013_R4	11	25	1.628	0.29	2.754	17	2.766	1367.62	0	0	0	0	0	0					LAT237_Cold_2010_R3	9	23	1.644	0.286	2.628	17	2.796	1323.53	0	0	0
CIC180_Cold_2013_R5	73	52	3.864	0.27	5.988	20	6	12301	99.7535	0	0	8.45787	0	205.613					FAB7200_Cold_2013_R7	11	25	1.66	0.332	2.778	18	2.814	1365.41	0	0	0	0	0	0					LAT457_Cold_2010_R3	7.984	24	1.568	0.296	1.8	18	2.724	792.279	0	0	0
CIC180_Cold_2013_R5	70	51	3.832	0.296	6	19	6	11921.4	89.541	0	0	3.04609	0	183.962					FAB7200_Cold_2013_R7	11	25	2.52	0.282	2.742	18	2.808	1350.42	0	0	0	0	0	0					LAT457_Cold_2010_R3	8	24	2.502	0.338	1.796	18	2.742	849.138	0	0	0
CIC53_Cold_2013_R5	50	44	3.84	0.298	4.92	20	3.936	7044.85	0	0	0	0	0	38.0476					FAB7200_Cold_2013_R7	11	25	1.64	0.342	2.688	18	2.772	1363.21	0	0	0	0	0	0					LAT457_Cold_2010_R3	8	24	1.636	0.284	1.804	18	2.802	877.355	0	0	0
CIC53_Cold_2013_R5	49	44	3.856	0.318	4.97	20	3.944	6269.78	0	0	0	0	0	19.5093					FAB571_Cold_2013_R2	10	24	2.55	0.298	1.836	18	2.814	1101.76	0	0	0	0	0	0					LAT457_Cold_2010_R3	8	24	2.424	0.334	2.616	18	2.772	0	0	0	0
CIC53_Cold_2013_R5	48	44	3.824	0.284	4.93	20	3.912	6605.73	0	0	0	0	0	13.9529					FAB571_Cold_2013_R2	10	25	1.62	0.31	2.742	19	2.772	1201.84	0	0	0	0	0	0					LAT457_Cold_2010_R3	9	24	1.652	0.288	2.754	18	2.706	1151.14	0	0	0
CIC53_Cold_2013_R5	47	42	3.8	0.328	4.95	20	3.944	6062.12	0	0	0	0	0	32.6336					FAB571_Cold_2013_R2	10	25	1.652	0.304	2.754	18	2.724	1238.88	0	0	0	0	0	0					LAT438_Cold_2010_R2	14	27	2.574	0.284	2.802	19	3.896	0	0	0	0
CIC53_Cold_2013_R5	48	44	3.768	0.344	4.94	20	3.952	6787.82	0	0	0	0	0	28.4801					FAB82_Cold_2013_R8	8.982	24	1.636	0.316	2.766	18	2.766	921.018	0	0	0	0	0	0					LAT438_Cold_2010_R2	15	26	2.544	0.326	2.802	19	3.896	3415.51	0	0	0
CIC31_Cold_2013_R1	13	31	2.568	0.312	2.82	22	2.874	2109.62	0	0	0	0	0	0					FAB82_Cold_2013_R8	9	25	1.64	0.29	2.616	18	2.814	1100.88	0	0	0	0	0	0					LAT438_Cold_2010_R2	16	27	1.724	0.316	2.85	20	2.904	3847.13	0	0	0
CIC31_Cold_2013_R1	13	31	2.646	0.348	2.838	21	2.844	0	0	0	0	0	0	0					FAB82_Cold_2013_R8	9	25	1.652	0.346	2.748	19	2.778	1031.22	0	0	0	0	0	0					LAT438_Cold_2010_R2	16	27	2.55	0.298	2.868	19	3.896	3621.4	0	0	0
CIC31_Cold_2013_R1	12	31	2.622	0.348	2.886	21	2.88	1648.9	0	0	0	0	0	0					FAB82_Cold_2013_R8	9	25	2.436	0.308	2.682	18	2.784	871.182	0	0	0	0	0	0					LAT438_Cold_2010_R2	23	28	2.64	0.31	3.904	20	3.904	6393.23	0	0	0
CIC31_Cold_2013_R1	12	30	2.658	0.348	2.85	21	2.826	1784.25	0	0	0	0	0	0					FAB82_Cold_2013_R1	8	26	2.556	0.296	2.706	19	2.826	1023.73	0	0	0	0	0	0					LAT434_Cold_2010_R4	17	27	2.544	0.326	2.886	20	3.912	3708.7	0	0	0
CIC31_Cold_2013_R1	12	31	2.7	0.326	2.904	22	2.838	1781.6	0	0	0	0	0	0					FAB82_Cold_2013_R1	8	26	2.502	0.318	2.754	19	2.82	954.95	0	0	0	0	0	0					LAT434_Cold_2010_R4	17	26	2.592	0.33	2.844	20	3.872	4530.5	0	0	0
CIC209_Cold_2013_R3	12	31	2.658	0.318	2.862	21	2.832	697.916	0	0	0	0	0	0					FAB82_Cold_2013_R1	8	26	1.676	0.298	2.724	19	2.832	929.379	0	0	0	0	0	0					LAT434_Cold_2010_R4	18	27	1.66	0.286	2.856	20	3.888	4966.97	0	0	0
CIC209_Cold_2013_R3	12	31	2.688	0.362	2.868	21	2.826	1926.65	0	0	0	0	0	0					FAB82_Cold_2013_R1	8	26	1.68	0.312	2.796	20	2.766	934.229	0	0	0	0	0	0					LAT434_Cold_2010_R4	18	27	2.556	0.298	2.892	20	3.888	4852.79	0	0	0
CIC209_Cold_2013_R3	11	31	2.676	0.33	2.814	21	2.862	1557.64	0	0	0	0	0	0					FAB82_Cold_2013_R1	8	25	2.592	0.286	2.706	19	2.76	981.844	0	0	0	0	0	0					LAT434_Cold_2010_R4	19	27	2.478	0.3	2.874	20	3.904	5260.6	0	0	0
CIC209_Cold_2013_R3	11	31	2.604	0.318	2.928	21	2.838	1582.32	0	0	0	0	0	0					FAB6956_Cold_2013_R8	7.984	26	2.604	0.326	2.778	20	2.802	531.277	0	0	0	0	0	0					LAT434_Cold_2010_R4	19	27	2.604	0.24	2.898	20	3.888	4295.95	0	0	0
CIC209_Cold_2013_R3	11	31	2.592	0.322	2.868	21	2.844	1597.76	0	0	0	0	0	0					FAB6956_Cold_2013_R8	8	26	2.502	0.318	2.802	20	2.802	731.423	0	0	0	0	0	0					LAT443_Amb_2010_R4	9	17	1.54	0.402	1.776	12	2.76	1712.38	0	0	0
CIC28_Cold_2013_R4	11	29	2.634	0.352	2.85	22	2.862	1633.91	0	0	0	0	0	0					FAB6956_Cold_2013_R8	7.984	26	1.684	0.304	2.646	19	2.772	827.549	0	0	0	0	0	0					LAT443_Amb_2010_R4	9	17	1.512	0.386	1.772	13	2.7	1733.11	0	0	0
CIC28_Cold_2013_R4	12	29	2.61	0.36	2.832	21	2.838	1691.66	0	0	0	0	0	0					FAB6956_Cold_2013_R8	9	26	1.736	0.316	2.76	20	2.826	1224.77	0	0	0	0	0	0					LAT443_Amb_2010_R4	9	17	1.508	0.388	1.724	13	1.776	1815.55	0	0	0
CIC28_Cold_2013_R4	11	29	2.64	0.344	2.874	21	2.838	830.181	0	0	0	0	0	0					FAB6956_Cold_2013_R8	9	26	2.496	0.298	2.796	19	2.784	1185.09	0	0	0	0	0	0					LAT443_Amb_2010_R4	9	17	1.48	0.388	1.752	13	2.694	1707.09	0	0	0
CIC28_Cold_2013_R4	11	29	2.694	0.394	2.868	21	2.844	1299.28	0	0	0	0	0	0					FAB7458_Cold_2013_R7	9	26	2.538	0.286	2.76	19	2.766	1208.46	0	0	0	0	0	0					LAT455_Amb_2010_R3	11	18	1.448	0.388	1.772	13	2.808	1883.89	0	0	0
CIC28_Cold_2013_R4	11	28	2.604	0.382	2.874	21	2.838	1301.48	0	0	0	0	0	0					FAB7458_Cold_2013_R7	8	26	1.692	0.314	2.718	19	2.754	0	0	0	0	0	0	0					LAT455_Amb_2010_R3	12	18	1.5	0.352	1.8	13	2.784	2477.31	0	0	0
CIC92_Cold_2013_R2	13	29	2.676	0.412	2.838	21	2.85	2222.04	0	0	0	0	0	0					FAB7458_Cold_2013_R7	8	26	2.58	0.31	2.82	19	2.814	725.251	0	0	0	0	0	0					LAT455_Amb_2010_R3	12	18	1.464	0.348	1.756	13	2.736	1716.35	0	0	0
CIC92_Cold_2013_R2	13	29	2.67	0.396	2.814	21	2.874	2174.87	0	0	0	0	0	0					FAB7458_Cold_2013_R7	9	25	1.7	0.29	2.748	20	2.784	1191.7	0	0	0	0	0	0					LAT455_Amb_2010_R3	12	18	1.46	0.414	1.776	13	2.622	2567.7	0	0	0
CIC92_Cold_2013_R2	13	29	2.622	0.402	2.79	21	2.874	2293.03	0	0	0	0	0	0					FAB6975_Cold_2013_R6	10	25	1.676	0.322	2.748	19	2.814	1069.58	0	0	0	0	0	0					LAT457_Amb_2010_R2	7.984	18	1.376	0.392	1.72	13	1.68	451.477	0	0	0
CIC92_Cold_2013_R2	13	29	2.646	0.366	2.82	22	2.88	2304.93	0	0	0	0	0	0					FAB6975_Cold_2013_R6	10	26	2.49	0.336	2.772	20	2.82	1130.86	0	0	0	0	0	0					LAT457_Amb_2010_R2	8	18	1.516	0.414	1.76	13	1.716	1080.16	0	0	0
CIC648_Cold_2013_R3	11	29	2.628	0.41	2.85	22	2.802	1407.74	0	0	0	0	0	0					FAB6975_Cold_2013_R6	10	26	2.526	0.308	2.688	19	2.844	1091.62	0	0	0	0	0	0					LAT457_Amb_2010_R2	8	18	1.456	0.438	1.728	13	1.664	0	0	0	0
CIC648_Cold_2013_R3	11	29	2.556	0.388	2.79	21	2.85	1456.67	0	0	0	0	0	0					FAB6975_Cold_2013_R6	10	26	1.684	0.29	2.778	20	2.874	1173.63	0	0	0	0	0	0					LAT457_Amb_2010_R2	8	18	1.42	0.322	1.64	13	1.736	1162.16	0	0	0
CIC648_Cold_2013_R3	11	30	2.706	0.41	2.754	22	2.856	1493.27	0	0	0	0	0	0					FAB6975_Cold_2013_R6	10	26	2.592	0.294	2.724	19	2.808	1242.4	0	0	0	0	0	0					LAT457_Amb_2010_R2	8	18	1.444	0.35	1.72	13	1.74	1047.98	0	0	0
CIC648_Cold_2013_R3	11	29	2.628	0.33	2.82	21	2.85	1490.18	0	0	0	0	0	0					FAB82_Cold_2013_R3	11	27	1.68	0.306	2.736	19	2.82	1420.96	0	0	0	0	0	0					LAT434_Amb_2010_R3	9	18	1.508	0.414	1.7	13	1.748	1654.63	0	0	0
CIC648_Cold_2013_R3	11	28	2.658	0.382	2.844	21	2.85	1496.79	0	0	0	0	0	0					FAB82_Cold_2013_R3	10	26	1.696	0.268	2.76	19	2.802	1118.96	0	0	0	0	0	0					LAT434_Amb_2010_R3	9	18	1.452	0.45	1.712	14	1.804	1577.03	0	0	0
CIC210_Cold_2013_R2	12	29	2.604	0.394	2.796	21	2.856	1957.96	0	0	0	0	0	0					FAB82_Cold_2013_R3	11	27	2.55	0.314	2.772	20	2.826	1539.56	0	0	0	0	0	0					LAT434_Amb_2010_R3	9	19	1.464	0.398	1.74	14	1.784	0	0	0	0
CIC210_Cold_2013_R2	12	29	2.676	0.35	2.808	21	2.862	1176.27	0	0	0	0	0	0					FAB82_Cold_2013_R3	11	26	2.61	0.296	2.754	19	2.886	1557.64	0	0	0	0	0	0					LAT434_Amb_2010_R3	10	19	1.56	0.38	1.704	14	2.664	1877.72	0	0	0
CIC210_Cold_2013_R2	12	28	2.67	0.34	2.838	22	2.814	1028.14	0	0	0	0	0	0					FAB82_Cold_2013_R3	10	26	2.592	0.308	2.826	19	2.772	1204.05	0	0	0	0	0	0					LAT455_Amb_2010_R2	11	19	1.52	0.408	1.724	14	2.796	0	0	0	0
CIC210_Cold_2013_R2	12	29	2.718	0.34	2.85	22	2.868	2007.78	0	0	0	0	0	0					FAB6956_Cold_2013_R5	9.98	27	2.556	0.286	2.838	19	2.796	591.24	0	0	0	0	0	0					LAT455_Amb_2010_R2	10	19	1.544	0.36	1.728	14	2.748	1939	0	0	0
CIC210_Cold_2013_R2	12	29	2.658	0.374	2.856	21	2.82	2001.16	0	0	0	0	0	0					FAB6956_Cold_2013_R5	10	26	2.472	0.254	2.766	19	2.772	1031.22	0	0	0	0	0	0					LAT455_Amb_2010_R2	11	19	1.54	0.372	1.748	14	2.802	2318.16	0	0	0
CIC94_Cold_2013_R2	11	29	2.514	0.286	2.82	21	2.808	840.321	0	0	0	0	0	0					FAB6956_Cold_2013_R5	11	26	1.688	0.294	2.79	20	2.808	1470.34	0	0	0	0	0	0					LAT455_Amb_2010_R2	11	19	1.448	0.356	1.76	14	2.754	2390.46	0	0	0
CIC94_Cold_2013_R2	11	29	2.688	0.32	2.796	21	2.826	1571.74	0	0	0	0	0	0					FAB6956_Cold_2013_R5	10	27	2.562	0.286	2.814	19	2.826	987.575	0	0	0	0	0	0					LAT237_Amb_2010_R3	7.984	21	1.604	0.314	1.72	15	1.752	884.864	0	0	0
CIC94_Cold_2013_R2	11	29	2.616	0.316	2.838	21	2.832	1601.72	0	0	0	0	0	0					FAB571_Cold_2013_R1	10	27	2.514	0.278	2.79	20	2.814	1008.3	0	0	0	0	0	0					LAT237_Amb_2010_R3	8	20	1.564	0.348	1.7	15	1.752	0	0	0	0
CIC94_Cold_2013_R2	11	28	2.676	0.336	2.778	21	2.778	1575.27	0	0	0	0	0	0					FAB571_Cold_2013_R1	11	26	1.72	0.314	2.778	19	2.796	1482.69	0	0	0	0	0	0					LAT237_Amb_2010_R3	8	20	1.636	0.326	1.724	15	1.728	867.214	0	0	0
CIC94_Cold_2013_R2	11	29	2.646	0.346	2.844	21	2.892	1563.81	0	0	0	0	0	0					FAB571_Cold_2013_R1	10	27	2.52	0.332	2.742	19	2.766	1114.99	0	0	0	0	0	0					LAT237_Amb_2010_R3	9	21	1.512	0.31	1.724	15	1.776	1259.6	0	0	0
CIC53_Cold_2013_R4	10	29	2.688	0.34	2.85	22	2.892	1247.25	0	0	0	0	0	0					FAB571_Cold_2013_R1	10	26	2.586	0.304	2.802	20	2.82	1122.48	0	0	0	0	0	0					LAT438_Amb_2010_R1	14	24	2.4	0.312	2.82	17	2.808	2258.64	0	0	0
CIC53_Cold_2013_R4	11	29	2.592	0.284	2.862	22	2.862	1629.5	0	0	0	0	0	0					FAB571_Cold_2013_R1	10	26	1.66	0.316	2.7	19	2.814	1038.72	0	0	0	0	0	0					LAT438_Amb_2010_R1	14	24	2.442	0.346	2.754	17	2.76	2421.32	0	0	0
CIC53_Cold_2013_R4	11	28	2.664	0.292	2.904	21	2.802	1505.17	0	0	0	0	0	0					FAB82_Cold_2013_R5	11	27	1.732	0.308	1.84	19	2.826	1383.05	0	0	0	0	0	0					LAT438_Amb_2010_R1	13	24	1.664	0.306	2.724	18	2.814	2338	0	0	0
CIC53_Cold_2013_R4	11	29	2.598	0.328	2.808	21	2.784	432.064	0	0	0	0	0	0					FAB82_Cold_2013_R5	11	27	1.672	0.316	2.76	20	2.838	1459.76	0	0	0	0	0	0					LAT438_Amb_2010_R1	12	24	1.656	0.312	2.682	17	2.826	1994.99	0	0	0
CIC5_Cold_2013_R3	11	29	2.652	0.312	2.916	22	2.838	1671.38	0	0	0	0	0	0					FAB82_Cold_2013_R5	11	27	1.684	0.296	2.748	19	2.742	1416.11	0	0	0	0	0	0					LAT438_Amb_2010_R1	11	24	1.624	0.346	2.676	17	2.844	1839.8	0	0	0
CIC5_Cold_2013_R3	11	29	2.688	0.328	2.82	22	2.85	1705.33	0	0	0	0	0	0					FAB82_Cold_2013_R5	11	27	2.538	0.336	2.748	20	2.778	1527.21	0	0	0	0	0	0					LAT438_Amb_2010_R4	10	24	1.644	0.33	2.742	17	2.748	1410.38	0	0	0
CIC5_Cold_2013_R3	11	29	2.628	0.306	2.766	21	2.892	1716.79	0	0	0	0	0	0					FAB6146_Cold_2013_R2	10	26	1.672	0.268	1.864	19	2.79	1280.76	0	0	0	0	0	0					LAT438_Amb_2010_R4	10	24	1.72	0.362	2.73	18	2.79	1451.38	0	0	0
CIC5_Cold_2013_R3	11	29	2.556	0.322	2.802	22	2.886	1803.65	0	0	0	0	0	0					FAB6146_Cold_2013_R2	10	26	1.7	0.288	2.766	19	2.808	1327.94	0	0	0	0	0	0					LAT438_Amb_2010_R4	11	24	2.454	0.336	2.766	17	2.748	1913.87	0	0	0
CIC5_Cold_2013_R3	11	28	2.658	0.326	2.862	22	2.808	1677.11	0	0	0	0	0	0					FAB6146_Cold_2013_R2	10	27	2.514	0.304	2.736	20	2.814	1346.89	0	0	0	0	0	0					LAT438_Amb_2010_R4	11	23	1.652	0.342	2.736	18	2.73	1628.62	0	0	0
CIC221_Cold_2013_R3	9.98	29	2.616	0.326	2.802	22	2.826	1398.49	0	0	0	0	0	0					FAB6146_Cold_2013_R2	10	26	2.478	0.302	2.796	19	2.718	1392.3	0	0	0	0	0	0					LAT438_Amb_2010_R4	11	24	1.612	0.334	2.766	18	2.766	1910.78	0	0	0
CIC221_Cold_2013_R3	10	28	2.616	0.322	2.796	22	2.784	1366.73	0	0	0	0	0	0					FAB129_Cold_2013_R3	7	21	1.504	0.22	2.694	16	2.682	637.074	0	0	0	0	0	0					LAT458_Amb_2010_R1	10	25	1.668	0.314	2.778	18	1.804	999.92	0	0	0
CIC221_Cold_2013_R3	10	28	2.586	0.328	2.808	22	2.838	1447.41	0	0	0	0	0	0					FAB129_Cold_2013_R3	6.986	21	1.496	0.268	1.74	16	2.742	761.856	0	0	0	0	0	0					LAT458_Amb_2010_R1	9	25	1.628	0.33	2.688	18	2.742	883.086	0	0	0
CIC737_Cold_2013_R4	9	29	2.664	0.328	2.796	22	2.91	436.914	0	0	0	0	0	0					FAB129_Cold_2013_R3	7	21	1.588	0.254	1.792	16	1.844	794.91	0	0	0	0	0	0					LAT458_Amb_2010_R1	9	25	1.66	0.33	2.772	18	2.682	913.507	0	0	0
CIC737_Cold_2013_R4	9	29	2.676	0.338	2.784	21	2.832	992.425	0	0	0	0	0	0					FAB129_Cold_2013_R6	9.98	15	3.672	0.302	3.936	11	2.826	1482.26	0	0	0	0	0	0					LAT458_Amb_2010_R1	9	24	2.46	0.314	2.676	18	1.808	1083.25	0	0	0
CIC737_Cold_2013_R4	9	29	2.61	0.32	2.808	21	2.778	1134.39	0	0	0	0	0	0					FAB129_Cold_2013_R6	9	16	3.736	0.256	3.872	11	2.766	679.839	0	0	0	0	0	0					LAT458_Amb_2010_R1	9	25	1.688	0.322	1.828	18	1.82	909.98	0	0	0
CIC737_Cold_2013_R4	9	28	2.634	0.3	2.766	21	2.844	1100	0	0	0	0	0	0					FAB129_Cold_2013_R6	9	16	2.772	0.25	2.85	11	2.856	1040.04	0	0	0	0	0	0					LAT412_Amb_2010_R2	9	25	1.68	0.33	2.748	18	2.694	0	0	0	0
CIC737_Cold_2013_R4	9	29	2.646	0.324	2.85	22	2.802	1122.04	0	0	0	0	0	0					FAB129_Cold_2013_R6	8.982	15	2.622	0.226	2.772	11	2.742	1152.92	0	0	0	0	0	0					LAT412_Amb_2010_R2	9	26	2.55	0.33	2.796	18	2.628	0	0	0	0
CIC694_Cold_2013_R4	10	28	2.598	0.314	2.712	22	2.862	1554.55	0	0	0	0	0	0					FAB129_Cold_2013_R2	9	15	1.364	0.206	1.712	11	1.764	1111.9	0	0	0	0	0	0					LAT458_Amb_2010_R2	9	25	1.728	0.328	2.784	19	2.73	1395.83	0	0	0
CIC694_Cold_2013_R4	9	29	2.616	0.3	2.868	22	2.832	1038.28	0	0	0	0	0	0					FAB129_Cold_2013_R2	9	15	1.384	0.176	1.664	11	1.816	1126.01	0	0	0	0	0	0					LAT458_Amb_2010_R2	8	25	2.544	0.302	2.712	19	1.808	827.535	0	0	0
CIC694_Cold_2013_R4	9	28	2.676	0.312	2.814	22	2.82	1134.39	0	0	0	0	0	0					FAB129_Cold_2013_R2	10	16	1.448	0.216	1.656	11	2.706	1542.2	0	0	0	0	0	2.49049					LAT458_Amb_2010_R2	8	26	2.496	0.328	2.814	19	2.694	884.409	0	0	0
CIC694_Cold_2013_R4	9	28	2.64	0.34	2.868	22	2.814	1128.22	0	0	0	0	0	0					FAB129_Cold_2013_R2	9	16	1.428	0.176	1.752	11	1.748	1093.83	0	0	0	0	0	0					LAT443_Amb_2010_R1	10	26	2.598	0.348	2.748	18	2.82	491.583	0	0	0
CIC694_Cold_2013_R4	10	29	2.634	0.328	2.79	22	2.808	1542.2	0	0	0	0	0	0					FAB129_Cold_2013_R8	10	15	1.452	0.192	1.684	11	1.776	1264.89	0	0	0	0	0	0					LAT443_Amb_2010_R1	10	25	2.58	0.288	2.76	19	2.802	1730.02	0	0	0
CIC694_Cold_2013_R4	9	29	2.622	0.312	2.784	22	2.856	1185.53	0	0	0	0	0	0					FAB129_Cold_2013_R8	10	16	1.452	0.218	1.644	11	2.712	1416.99	0	0	0	0	0	2.56374					LAT443_Amb_2010_R1	10	25	2.562	0.33	2.742	19	2.802	1829.22	0	0	0
CIC648_Cold_2013_R2	9	28	2.658	0.308	2.766	21	2.856	1067.82	0	0	0	0	0	0					FAB129_Cold_2013_R8	10	16	1.388	0.194	1.736	11	1.8	1481.8	0	0	0	0	0	0					LAT443_Amb_2010_R1	10	25	1.692	0.344	2.826	19	2.814	1719.88	0	0	0
CIC648_Cold_2013_R2	9	29	2.712	0.3	2.85	22	2.856	1021.08	0	0	0	0	0	0					FAB7200_Cold_2013_R8	9	16	1.36	0.194	1.692	11	1.7	0	0	0	0	0	0	0					LAT438_Amb_2010_R2	10	25	1.68	0.32	2.784	19	2.826	1723.41	0	0	0
CIC648_Cold_2013_R2	8.982	29	2.646	0.34	2.802	22	2.838	1222.14	0	0	0	0	0	0					FAB7200_Cold_2013_R8	9	16	1.408	0.2	1.736	12	1.744	1070.9	0	0	0	0	0	0					LAT438_Amb_2010_R2	10	26	2.544	0.3	2.79	19	2.814	1668.3	0	0	0
CIC648_Cold_2013_R2	8.982	28	2.64	0.332	2.778	21	2.868	1156.01	0	0	0	0	0	0					FAB7200_Cold_2013_R8	9	16	1.408	0.194	1.668	11	1.764	446.172	0	0	0	0	0	0					LAT438_Amb_2010_R2	11	26	2.538	0.33	2.79	20	2.796	0	0	0	0
CIC648_Cold_2013_R2	9	28	2.622	0.302	2.832	22	2.802	1176.27	0	0	0	0	0	0					FAB7479_Cold_2013_R5	10	18	1.464	0.25	1.696	13	1.812	949.659	0	0	0	0	0	0					LAT438_Amb_2010_R2	11	26	2.49	0.272	2.784	19	2.808	2124.61	0	0	0
CIC49_Cold_2013_R3	9	29	2.628	0.342	2.838	21	2.844	1180.24	0	0	0	0	0	0					FAB7479_Cold_2013_R5	10	19	1.488	0.236	1.732	13	1.828	1290.02	0	0	0	0	0	0					LAT438_Amb_2010_R2	11	26	2.55	0.304	2.778	19	2.742	2019.24	0	0	0
CIC49_Cold_2013_R3	9	29	2.658	0.318	2.856	21	2.808	1215.51	0	0	0	0	0	0					FAB7479_Cold_2013_R5	10	19	1.504	0.24	1.768	13	2.766	1404.65	0	0	0	0	0	0					LAT416_Amb_2010_R2	12	26	2.49	0.298	2.73	19	2.808	2505.53	0	0	0
CIC49_Cold_2013_R3	9	29	2.706	0.342	2.766	22	2.838	1225.65	0	0	0	0	0	0					FAB7479_Cold_2013_R5	10	18	1.472	0.23	1.732	13	1.82	1306.33	0	0	0	0	0	0					LAT416_Amb_2010_R2	12	26	2.532	0.35	2.82	19	2.85	2611.78	0	0	0
CIC49_Cold_2013_R3	9	29	2.622	0.328	2.832	22	2.802	1301.48	0	0	0	0	0	0					FAB6997_Cold_2013_R6	12	20	1.468	0.23	2.628	13	2.67	1731.34	0	0	0	0	0	0					LAT416_Amb_2010_R2	13	26	2.556	0.338	2.838	20	2.808	2999.32	0	0	0
CIC18_Cold_2013_R5	9	28	2.592	0.32	2.856	21	2.85	1252.1	0	0	0	0	0	0					FAB6997_Cold_2013_R6	12	20	1.528	0.226	1.776	14	2.754	1502.08	0	0	0	0	0	0					LAT416_Amb_2010_R2	12	26	2.508	0.332	2.826	19	2.856	2617.96	0	0	0
CIC18_Cold_2013_R5	9	29	2.622	0.384	2.844	21	2.802	1085.89	0	0	0	0	0	0					FAB6997_Cold_2013_R6	12	19	1.6	0.238	1.804	14	2.778	0	0	0	0	0	0	0					LAT468_Amb_2010_R4	10	27	2.526	0.33	2.874	20	2.79	1696.07	0	0	0
CIC18_Cold_2013_R5	9	29	2.598	0.316	2.874	21	2.784	1234.47	0	0	0	0	0	0					FAB6997_Cold_2013_R6	12	20	1.476	0.284	1.824	14	2.658	1458.88	0	0	0	0	0	0					LAT468_Amb_2010_R4	10	26	1.688	0.342	2.79	19	2.76	789.619	0	0	0
CIC18_Cold_2013_R5	9	28	2.73	0.332	2.85	22	2.79	1228.3	0	0	0	0	0	0					FAB6997_Cold_2013_R6	13	20	1.484	0.224	1.756	13	2.718	1738.4	0	0	0	0	0	0					LAT468_Amb_2010_R4	10	27	1.728	0.338	2.826	19	2.772	1514.87	0	0	0
CIC205_Cold_2013_R2	9	28	2.736	0.326	2.796	22	2.796	1372.47	0	0	0	0	0	0					FAB7458_Cold_2013_R4	16	21	1.624	0.252	2.748	14	2.79	1353.07	0	0	0	0	0	0					LAT468_Amb_2010_R4	10	27	2.49	0.322	2.844	20	2.778	1658.6	0	0	0
CIC205_Cold_2013_R2	9	29	2.718	0.328	2.808	21	2.796	951.864	0	0	0	0	0	0					FAB7458_Cold_2013_R4	13	20	1.552	0.242	1.808	14	1.836	1234.47	0	0	0	0	0	0					LAT457_Amb_2010_R1	7	26	2.478	0.356	2.79	20	1.776	696.152	0	0	0
CIC205_Cold_2013_R2	9	28	2.688	0.316	2.814	22	2.82	1264.89	0	0	0	0	0	0					FAB7458_Cold_2013_R4	13	21	1.568	0.232	1.768	15	2.736	1324.41	0	0	0	0	0	0					LAT457_Amb_2010_R1	8	26	2.532	0.356	2.784	20	2.712	1083.69	0	0	0
CIC648_Cold_2013_R1	7.984	29	2.676	0.316	2.814	21	2.814	863.702	0	0	0	0	0	0					FAB7458_Cold_2013_R4	14	20	1.588	0.284	1.76	14	1.852	1905.49	0	0	0	0	0	0					LAT457_Amb_2010_R1	8	26	2.556	0.332	2.76	20	2.706	1112.34	0	0	0
CIC648_Cold_2013_R1	8	29	2.652	0.328	2.82	22	2.796	154.749	0	0	0	0	0	0					FAB6999_Cold_2013_R2	18	28	2.61	0.318	2.808	18	2.862	1279.44	0	0	0	0	0	0					LAT457_Amb_2010_R1	7.984	27	1.716	0.362	2.784	20	2.7	1152.48	0	0	0
CIC648_Cold_2013_R1	7.984	28	2.682	0.348	2.814	22	2.814	908.23	0	0	0	0	0	0					FAB6999_Cold_2013_R2	21	28	2.466	0.33	2.808	18	2.874	2447.78	0	0	0	0	0	0					LAT457_Amb_2010_R1	8	27	1.736	0.316	2.766	20	2.718	1096.91	0	0	0
CIC648_Cold_2013_R1	8	29	2.622	0.326	2.802	22	2.85	895.431	0	0	0	0	0	0					FAB6999_Cold_2013_R2	21	28	2.562	0.296	2.85	18	2.868	2437.19	0	0	0	0	0	0					LAT468_Amb_2010_R2	9	27	2.634	0.324	2.778	20	2.802	1275.47	0	0	0
CIC648_Cold_2013_R1	8	28	2.592	0.33	2.802	22	2.724	841.643	0	0	0	0	0	0					FAB6999_Cold_2013_R4	86	47	3.896	0.288	5.976	19	5.988	11979.2	0	0	0	0	0	179.07					LAT468_Amb_2010_R2	9	27	2.586	0.336	2.778	20	2.838	1273.27	0	0	0
CIC58_Cold_2013_R2	9	28	2.64	0.354	2.832	22	2.82	1453.59	0	0	0	0	0	0					FAB6999_Cold_2013_R4	63	40	3.808	0.282	4.98	18	5.988	7371.54	0	0	0	0	0	178.18					LAT468_Amb_2010_R2	9	27	2.532	0.326	2.784	20	2.754	1184.65	0	0	0
CIC58_Cold_2013_R2	9	29	2.628	0.338	2.832	22	2.844	1460.2	0	0	0	0	0	0					FAB6999_Cold_2013_R4	52	38	2.826	0.312	3.944	18	4.97	4600.16	0	0	0	0	0	107.445					LAT468_Amb_2010_R2	9	27	1.748	0.298	2.862	20	1.872	1277.68	0	0	0
CIC58_Cold_2013_R2	7.984	29	2.622	0.354	2.784	22	2.82	1108.83	0	0	0	0	0	0					FAB6999_Cold_2013_R4	33	31	2.718	0.276	3.912	19	3.88	4028.34	0	0	0	0	0	33.5328					LAT227_Amb_2010_R2	9	27	2.58	0.344	2.814	21	2.76	810.341	0	0	0
CIC58_Cold_2013_R2	8	28	2.676	0.328	2.742	22	2.826	438.236	0	0	0	0	0	0					FAB6997_Cold_2013_R2	57	40	3.848	0.29	4.98	18	4.98	4052.58	0	0	0	0	0	113.45					LAT227_Amb_2010_R2	10	28	2.628	0.392	2.838	21	2.748	1359.24	0	0	0
CIC737_Cold_2013_R3	8	28	2.634	0.346	2.844	21	2.748	1100.88	0	0	0	0	0	0					FAB6997_Cold_2013_R2	52	38	3.744	0.298	4.95	19	4.95	5203.29	0	0	0	0	0	87.9473					LAT227_Amb_2010_R2	9	27	2.622	0.328	2.82	21	2.724	932.024	0	0	0
CIC737_Cold_2013_R3	8	29	2.586	0.334	2.796	21	2.766	1099.56	0	0	0	0	0	0					FAB6997_Cold_2013_R2	57	40	3.808	0.284	4.98	19	4.93	8009.5	0	0	0	0	0	109.379					LAT227_Amb_2010_R2	9	27	2.502	0.366	2.88	21	2.832	1031.22	0	0	0
CIC737_Cold_2013_R3	8	28	2.694	0.374	2.808	22	2.772	1100.88	0	0	0	0	0	0					FAB6997_Cold_2013_R2	51	38	2.844	0.286	4.94	19	4.97	6056.39	0	0	0	0	0	104.776					LAT458_Amb_2010_R4	9	28	1.732	0.358	2.868	20	2.796	969.058	0	0	0
CIC737_Cold_2013_R3	8	28	2.682	0.38	2.784	21	2.82	1092.95	0	0	0	0	0	0					FAB6997_Cold_2013_R2	52	38	2.73	0.308	4.95	19	4.93	7247.65	0	0	0	0	0	95.6617					LAT458_Amb_2010_R4	10	27	2.442	0.37	2.85	20	2.736	1133.07	0	0	0
CIC737_Cold_2013_R3	8	28	2.556	0.35	2.814	22	2.754	1042.69	0	0	0	0	0	0					FAB571_Cold_2013_R8	63	39	3.84	0.276	4.95	19	5.964	7963.21	0	0	0	0	0	172.993					LAT458_Amb_2010_R4	10	28	2.598	0.368	2.838	21	2.814	1424.49	0	0	0
CIC701_Cold_2013_R5	10	29	2.658	0.338	2.73	21	2.892	2032.46	0	0	0	0	0	0					FAB571_Cold_2013_R8	80	43	3.888	0.292	5.952	19	6	13697.8	0	0	0	0	0	175.806					LAT438_Amb_2010_R3	12	28	2.646	0.304	2.832	21	2.85	1941.64	0	0	0
CIC701_Cold_2013_R5	10	28	2.652	0.342	2.838	22	2.802	2014.83	0	0	0	0	0	0					FAB571_Cold_2013_R8	69	41	3.848	0.308	5.964	19	5.964	8260.36	0	0	0	0	0	175.663					LAT438_Amb_2010_R3	14	28	2.508	0.326	3.88	21	2.838	2670.86	0	0	0
CIC701_Cold_2013_R5	10	28	2.754	0.374	2.82	21	2.874	1992.34	0	0	0	0	0	0					FAB7200_Cold_2013_R3	33	32	2.694	0.29	3.904	19	2.898	2976.83	0	0	0	0	0	0					LAT438_Amb_2010_R3	14	28	2.622	0.348	2.838	21	2.826	2646.17	0	0	0
CIC701_Cold_2013_R5	10	29	2.64	0.362	2.814	21	2.874	2043.49	0	0	0	0	0	0					FAB7200_Cold_2013_R3	29	30	2.658	0.274	2.904	19	2.898	1842.89	0	0	0	0	0	0					LAT434_Amb_2010_R2	12	28	2.52	0.356	2.868	21	2.862	932.465	0	0	0
CIC701_Cold_2013_R5	10	28	2.658	0.318	2.826	22	2.88	2011.3	0	0	0	0	0	0					FAB7200_Cold_2013_R3	24	28	2.688	0.284	3.864	19	2.88	2950.38	0	0	0	0	0	0					LAT434_Amb_2010_R2	12	28	2.532	0.354	2.82	20	2.826	2226.01	0	0	0
CIC701_Cold_2013_R5	10	28	2.646	0.358	2.79	21	2.844	1983.09	0	0	0	0	0	0					FAB7200_Cold_2013_R3	22	29	2.652	0.3	2.832	19	2.886	2404.57	0	0	0	0	0	0					LAT434_Amb_2010_R2	12	28	2.646	0.346	2.844	21	2.808	2284.65	0	0	0
CIC5_Cold_2013_R5	8	28	2.694	0.354	2.754	21	2.766	1160.4	0	0	0	0	0	0					FAB7200_Cold_2013_R3	22	28	2.73	0.252	2.844	19	2.808	2876.31	0	0	0	0	0	0					LAT434_Amb_2010_R2	12	27	2.586	0.316	2.844	21	2.79	2365.77	0	0	0
CIC5_Cold_2013_R5	7.984	28	2.592	0.35	2.802	22	2.844	1152.48	0	0	0	0	0	0					FAB6997_Cold_2013_R5	17	28	1.708	0.26	2.808	18	2.874	2295.67	0	0	0	0	0	0					LAT434_Amb_2010_R2	11	28	2.658	0.322	2.898	21	2.862	2021.88	0	0	0
CIC5_Cold_2013_R5	8	29	2.598	0.33	2.82	22	2.796	1148.5	0	0	0	0	0	0					FAB6997_Cold_2013_R5	16	28	2.676	0.3	2.772	19	2.838	1883.01	0	0	0	0	0	0					LAT412_Amb_2010_R2	8	28	2.544	0.34	2.856	21	2.808	1082.36	0	0	0
CIC5_Cold_2013_R5	8	28	2.562	0.346	2.862	22	2.88	1147.17	0	0	0	0	0	0					FAB6997_Cold_2013_R5	16	28	2.49	0.304	2.862	19	2.916	2053.19	0	0	0	0	0	0					LAT412_Amb_2010_R2	8	28	2.55	0.31	2.76	21	2.796	1141	0	0	0
CIC5_Cold_2013_R5	8	28	2.664	0.312	2.862	22	2.898	1215.51	0	0	0	0	0	0					FAB6997_Cold_2013_R5	16	27	2.532	0.316	2.832	19	2.868	1953.99	0	0	0	0	0	0					LAT412_Amb_2010_R2	8	29	2.55	0.338	2.892	21	2.76	1128.22	0	0	0
CIC31_Cold_2013_R4	55	30	2.676	0.204	6	11	3.976	6663.49	41.0581	0	0	7.41484	0	94.9134					FAB6997_Cold_2013_R5	16	28	1.7	0.298	2.832	19	2.856	2073.03	0	0	0	0	0	0					LAT412_Amb_2010_R2	8	28	2.55	0.362	2.868	21	2.82	1018.88	0	0	0
CIC31_Cold_2013_R4	55	30	2.676	0.24	6.972	11	3.936	6442.16	28.996	0	0	27.1365	0	85.5766					FAB6975_Cold_2013_R3	16	27	2.622	0.304	2.76	19	2.886	570.942	0	0	0	0	0	0					LAT456_Amb_2010_R3	12	30	2.652	0.338	2.856	22	2.838	2253.79	0	0	0
CIC31_Cold_2013_R4	59	30	2.694	0.214	7	11	4.94	9228.54	31.7054	0	0	12.7054	0	141.78					FAB6975_Cold_2013_R3	17	28	2.61	0.322	2.844	19	2.85	2239.24	0	0	0	0	0	0					LAT456_Amb_2010_R3	12	30	2.7	0.318	2.856	21	2.808	2395.75	0	0	0
CIC31_Cold_2013_R4	56	31	2.73	0.216	7	12	3.984	7103.93	53.98	0	0	0	0	54.1306					FAB6975_Cold_2013_R3	17	28	2.628	0.274	2.802	19	2.91	2199.12	0	0	0	0	0	0					LAT456_Amb_2010_R3	12	30	2.616	0.36	2.88	22	2.796	2443.37	0	0	0
CIC209_Cold_2013_R1	47	31	2.682	0.196	3.928	12	3.92	5864.61	58.8256	0	0	0	0	55.9197					FAB6999_Cold_2013_R8	16	29	2.664	0.328	2.808	20	2.862	2023.21	0	0	0	0	0	0					LAT456_Amb_2010_R3	11	30	2.622	0.332	3.824	22	2.862	1962.81	0	0	0
CIC209_Cold_2013_R1	47	30	2.652	0.21	3.936	11	3.952	6155.15	30.3767	0	0	0	0	48.5001					FAB6999_Cold_2013_R8	18	30	2.646	0.326	2.862	20	2.94	2257.76	0	0	0	0	0	0					LAT434_Amb_2010_R1	21	32	2.712	0.378	3.904	21	2.934	3513.39	0	0	0
CIC209_Cold_2013_R1	50	31	2.676	0.218	3.888	12	3.944	7501.6	71.8777	0	0	0	0	57.4732					FAB6999_Cold_2013_R8	17	30	2.646	0.322	2.85	21	2.844	2030.7	0	0	0	0	0	0					LAT434_Amb_2010_R1	23	32	2.724	0.34	3.896	21	2.922	3669.46	0	0	0
CIC209_Cold_2013_R1	49	32	2.712	0.208	3.888	11	3.904	7236.19	92.3286	0	0	0	0	88.3249					FAB7479_Cold_2013_R3	17	29	2.64	0.308	2.862	20	2.892	1745.89	0	0	0	0	0	0					LAT434_Amb_2010_R1	22	32	2.766	0.33	3.848	22	3.864	3101.6	0	0	0
CIC209_Cold_2013_R1	48	31	2.718	0.228	3.92	11	3.952	6909.94	61.509	0	0	0	0	98.2536					FAB7479_Cold_2013_R3	17	30	2.586	0.354	2.82	20	2.928	2039.08	0	0	0	0	0	0					LAT237_Amb_2010_R2	16	30	2.67	0.302	2.88	21	2.79	1142.32	0	0	0
CIC702_Cold_2013_R2	38	26	2.586	0.226	3.928	11	2.892	4806.05	0	0	0	0	0	25.9679					FAB7479_Cold_2013_R3	18	30	2.61	0.322	2.832	21	3.896	2431.46	0	0	0	0	0	0					LAT237_Amb_2010_R2	15	30	2.724	0.3	2.904	21	2.886	961.563	0	0	0
CIC702_Cold_2013_R2	39	26	2.49	0.192	3.872	11	2.904	5860.2	0	0	0	7.86597	0	18.6255					FAB7479_Cold_2013_R3	18	29	2.652	0.34	2.862	21	2.85	2456.59	0	0	0	0	0	0					LAT237_Amb_2010_R2	14	30	2.718	0.364	2.844	21	2.814	1746.77	0	0	0
CIC702_Cold_2013_R2	38	26	2.586	0.234	2.91	11	2.832	5587.29	0	0	0	0	0	0					FAB7479_Cold_2013_R3	18	30	2.616	0.324	2.88	21	3.896	2490.98	0	0	0	0	0	1.79497					LAT237_Amb_2010_R2	15	30	2.604	0.316	3.816	21	2.88	2120.64	0	0	0
CIC702_Cold_2013_R2	41	26	2.598	0.208	3.856	12	3.816	6760.48	0	0	0	0	0	84.1856					FAB7479_Cold_2013_R6	17	29	2.64	0.322	2.874	20	2.832	2201.32	0	0	0	0	0	0					LAT237_Amb_2010_R2	19	31	2.73	0.32	3.864	21	2.844	2822.97	0	0	0
CIC50_Cold_2013_R5	36	26	2.58	0.212	2.892	12	2.886	5149.5	0	0	0	0	0	0					FAB7479_Cold_2013_R6	17	30	2.682	0.316	2.796	21	2.904	1336.75	0	0	0	0	0	0					LAT416_Amb_2010_R3	9	28	2.67	0.312	2.802	22	2.874	1131.3	0	0	0
CIC50_Cold_2013_R5	36	27	2.622	0.246	2.868	11	2.862	3497.52	0	0	0	0	0	0					FAB7479_Cold_2013_R6	16	29	2.64	0.366	2.796	20	2.904	1712.83	0	0	0	0	0	0					LAT416_Amb_2010_R3	9	29	2.592	0.32	2.802	22	2.79	1458	0	0	0
CIC50_Cold_2013_R5	34	25	2.46	0.22	2.832	12	3.816	4912.75	0	0	0	0	0	63.2758					FAB7479_Cold_2013_R6	17	29	2.706	0.3	2.862	21	3.904	2198.68	0	0	0	0	0	0					LAT416_Amb_2010_R3	9	29	2.64	0.332	2.856	21	2.862	984.489	0	0	0
CIC50_Cold_2013_R5	33	24	2.406	0.26	2.85	12	2.832	4945.81	0	0	0	0	0	0					FAB7479_Cold_2013_R6	16	29	2.64	0.334	2.814	20	2.916	1757.35	0	0	0	0	0	0					LAT416_Amb_2010_R3	10	29	2.628	0.342	2.886	21	2.898	1861.84	0	0	0
CIC50_Cold_2013_R5	31	25	1.644	0.212	2.886	12	2.874	4473.63	0	0	0	0	0	0					FAB6146_Cold_2013_R4	17	30	2.688	0.342	2.796	20	2.898	1741.92	0	0	0	0	0	0					LAT416_Amb_2010_R3	9	28	2.586	0.32	2.784	21	2.814	1438.16	0	0	0
CIC221_Cold_2013_R4	38	26	2.622	0.216	2.898	13	3.784	6693.47	0	0	0	0	0	80.7795					FAB6146_Cold_2013_R4	18	30	2.712	0.322	2.862	21	2.832	1112.79	0	0	0	0	0	0					LAT237_Amb_2010_R1	6.972	28	2.652	0.348	2.814	22	2.82	789.644	0	0	0
CIC221_Cold_2013_R4	38	25	2.586	0.252	2.88	12	3.896	6369.86	0	0	0	0	0	74.9794					FAB6146_Cold_2013_R4	19	30	2.67	0.338	2.868	21	2.904	2262.61	0	0	0	0	0	0					LAT237_Amb_2010_R1	6.972	29	2.688	0.352	2.826	22	2.892	798.902	0	0	0
CIC221_Cold_2013_R4	39	26	2.478	0.232	2.892	12	3.928	6586.77	0	0	0	0	0	95.3654					FAB6146_Cold_2013_R4	19	31	2.682	0.294	2.91	20	2.874	2575.19	0	0	0	0	0	0					LAT237_Amb_2010_R1	7	28	2.634	0.39	2.868	22	2.922	760.521	0	0	0
CIC221_Cold_2013_R4	39	27	2.538	0.258	2.886	13	3.864	6520.64	0	0	0	0	0	93.3729					FAB6146_Cold_2013_R4	18	30	2.628	0.37	2.886	21	2.868	2323.89	0	0	0	0	0	0					LAT237_Amb_2010_R1	7	28	2.658	0.364	2.88	22	2.862	805.932	0	0	0
CIC221_Cold_2013_R4	41	27	2.67	0.246	3.808	12	3.92	6537.84	0	0	0	0	0	82.3906					FAB129_Cold_2013_R4	31	35	2.796	0.414	3.84	21	3.944	2725.09	0	0	0	0	0	0					LAT227_Amb_2010_R1	6.986	29	2.562	0.388	2.838	22	2.916	628.71	0	0	0
CIC92_Cold_2013_R3	49	33	2.646	0.218	3.944	12	3.88	6193.07	57.9659	0	0	0	0	78.5408					FAB129_Cold_2013_R4	33	36	2.778	0.39	3.808	21	4.93	5009.74	0	0	0	0	0	76.2348					LAT227_Amb_2010_R1	7	29	2.67	0.352	2.844	22	2.862	722.164	0	0	0
CIC92_Cold_2013_R3	48	33	2.706	0.25	3.88	13	3.928	6789.14	52	0	0	0	0	70.5998					FAB129_Cold_2013_R4	24	31	2.712	0.426	2.862	21	3.856	2317.27	0	0	0	0	0	0					LAT227_Amb_2010_R1	7	29	2.676	0.348	2.79	22	2.898	833.707	0	0	0
CIC92_Cold_2013_R3	51	32	2.724	0.26	3.92	13	3.928	8375.87	31.7055	0	0	0	0	97.5157					FAB129_Cold_2013_R4	18	29	2.67	0.378	2.832	21	2.874	1804.53	0	0	0	0	0	0					LAT227_Amb_2010_R1	6.972	29	2.64	0.366	2.82	22	2.856	830.646	0	0	0
CIC92_Cold_2013_R3	53	34	2.772	0.212	3.928	13	3.952	9024.85	86.5191	0	0	0	0	78.8268					FAB129_Cold_2013_R4	16	29	2.628	0.392	2.826	21	2.904	1231.82	0	0	0	0	0	0					LAT227_Amb_2010_R1	6.986	29	2.646	0.386	2.856	22	2.868	810.794	0	0	0
CIC92_Cold_2013_R3	55	37	2.766	0.216	3.952	13	3.976	8118.84	120.96	0	0	0	0	73.2621					FAB571_Cold_2013_R6	13	28	2.556	0.36	2.844	20	3.84	1331.9	0	0	0	0	0	0					LAT468_Amb_2010_R3	6.986	29	2.688	0.358	2.79	22	2.808	762.297	0	0	0
CIC702_Cold_2013_R4	83	48	3.904	0.274	5.964	15	4.99	10198	178.483	0	0	0	0	133.691					FAB571_Cold_2013_R6	14	28	2.58	0.35	2.814	21	3.824	1796.59	0	0	0	0	0	0					LAT468_Amb_2010_R3	7	29	2.616	0.372	2.802	22	2.802	873.828	0	0	0
CIC702_Cold_2013_R4	84	49	3.872	0.3	5.976	15	4.96	11024.2	219.906	0	0	4.25042	0	140.294					FAB571_Cold_2013_R6	13	29	2.502	0.376	2.778	21	2.892	1653.31	0	0	0	0	0	0					LAT468_Amb_2010_R3	7	29	2.64	0.356	2.778	22	2.802	859.72	0	0	0
CIC702_Cold_2013_R4	84	48	3.848	0.254	5.976	15	4.97	11567.9	199.767	0	0	7.57706	0	141.85					FAB571_Cold_2013_R6	13	29	2.592	0.372	2.79	21	3.896	1644.05	0	0	0	0	0	0					LAT468_Amb_2010_R3	7.984	29	2.598	0.372	2.868	22	2.772	800.214	0	0	0
CIC702_Cold_2013_R4	86	50	3.8	0.262	5.988	15	5.976	10686.5	235.198	0	0	0	0	209.843					FAB6999_Cold_2013_R5	11	29	2.562	0.332	2.748	21	2.898	845.17	0	0	0	0	0	0					LAT412_Amb_2010_R3	6.986	29	2.7	0.362	2.82	22	2.856	853.118	0	0	0
CIC702_Cold_2013_R4	86	49	3.864	0.294	6	15	4.97	11027.8	209.198	0	0	8.73747	0	137.03					FAB6999_Cold_2013_R5	10	28	2.532	0.358	2.868	21	2.856	0	0	0	0	0	0	0					LAT412_Amb_2010_R3	7	29	2.676	0.318	3.744	22	2.826	905.13	0	0	0
CIC648_Cold_2013_R5	75	44	3.792	0.258	5.988	15	4.94	8482.12	88.525	0	0	0	0	130.658					FAB6999_Cold_2013_R5	10	28	2.652	0.36	2.754	21	2.88	978.758	0	0	0	0	0	0					LAT412_Amb_2010_R3	7	30	2.586	0.37	2.832	23	2.808	891.022	0	0	0
CIC648_Cold_2013_R5	83	44	3.832	0.288	5.976	15	4.95	12256.5	79.6413	0	0	0	0	118.645					FAB6999_Cold_2013_R5	10	28	2.652	0.34	2.808	21	2.868	1130.42	0	0	0	0	0	0					LAT456_Amb_2010_R1	8	30	2.67	0.364	2.874	23	2.862	1002.12	0	0	0
CIC648_Cold_2013_R5	77	44	3.848	0.264	5.976	15	4.95	9555.23	72.8157	0	0	15.3125	0	138.813					FAB6999_Cold_2013_R5	10	28	2.574	0.37	2.778	21	2.892	1176.71	0	0	0	0	0	0					LAT456_Amb_2010_R1	9	29	2.64	0.338	2.802	22	2.868	1340.72	0	0	0
CIC648_Cold_2013_R5	77	44	3.88	0.27	5.988	15	4.94	9613.87	86.2064	0	0	0	0	134.588					FAB129_Cold_2013_R5	10	28	2.694	0.38	2.76	20	3.792	1250.34	0	0	0	0	0	0					LAT456_Amb_2010_R1	9	30	2.676	0.354	2.844	23	2.868	1563.37	0	0	0
CIC648_Cold_2013_R5	79	44	3.848	0.276	5.964	15	4.96	10471.8	78.8076	0	0	7.01692	0	141.11					FAB129_Cold_2013_R5	10	28	2.628	0.386	2.742	21	2.88	1440.8	0	0	0	0	0	0					LAT456_Amb_2010_R1	9	30	2.718	0.338	2.844	23	2.874	1566.89	0	0	0
CIC90_Cold_2013_R5	83	52	3.848	0.264	6	18	5.988	12380.4	175.2	0	0	5.37075	0	199.238					FAB129_Cold_2013_R5	10	28	2.652	0.39	2.808	21	2.88	1363.65	0	0	0	0	0	0					LAT457_Amb_2010_R3	7	29	2.664	0.334	2.892	23	2.802	703.647	0	0	0
CIC90_Cold_2013_R5	83	51	3.872	0.282	5.988	18	6.986	12550.1	144.537	0	0	0	0	268.122					FAB6975_Cold_2013_R8	9	27	2.562	0.372	2.796	21	2.862	902.044	0	0	0	0	0	0					LAT457_Amb_2010_R3	7	29	2.598	0.318	2.826	23	2.838	831.062	0	0	0
CIC90_Cold_2013_R5	81	51	3.872	0.288	5.976	18	6.986	11537	155.349	0	0	2.2865	0	269.531					FAB6975_Cold_2013_R8	9	28	2.616	0.36	2.802	21	2.844	1140.12	0	0	0	0	0	0					LAT457_Amb_2010_R3	7	30	2.622	0.402	2.838	23	2.844	796.232	0	0	0
CIC90_Cold_2013_R5	81	51	3.864	0.27	5.988	17	5.964	11384	150.425	0	0	0	0	186.192					FAB6975_Cold_2013_R8	8	28	2.592	0.35	2.778	21	2.838	764.489	0	0	0	0	0	0					LAT455_Amb_2010_R4	9	18	8.982	1.044	9	14	5.976	1964.13	0	0	0
CIC90_Cold_2013_R5	76	51	3.84	0.28	5.964	17	6	9924.25	165.796	0	0	0	0	181.293					FAB6975_Cold_2013_R8	8.982	28	2.598	0.306	2.766	21	2.904	1078.41	0	0	0	0	0	0					LAT455_Amb_2010_R4	9	18	5.928	0.396	5.988	13	3.896	2028.94	0	0	0
CIC204_Cold_2013_R4	77	46	3.816	0.278	5.988	17	4.95	9192.39	24.3587	0	0	0	0	90.0234					FAB6975_Cold_2013_R8	8.982	27	2.586	0.304	2.778	21	2.88	1031.24	0	0	0	0	0	0					LAT455_Amb_2010_R4	9	17	4.86	0.34	4.96	14	3.848	2030.7	0	0	0
CIC204_Cold_2013_R4	80	48	3.888	0.29	5.964	18	5.976	11113.7	28.2926	0	0	0	0	186.042					FAB6956_Cold_2013_R4	9	28	2.514	0.32	2.808	21	2.838	937.755	0	0	0	0	0	0					LAT455_Amb_2010_R4	8	18	3.784	0.374	4.96	14	2.844	1491.5	0	0	0
CIC204_Cold_2013_R4	82	48	4.85	0.296	5.964	18	5.988	11317.4	50.1243	0	0	0	0	182.184					FAB6956_Cold_2013_R4	9	28	2.652	0.316	2.784	21	2.862	868.537	0	0	0	0	0	0					LAT455_Amb_2010_R4	8	18	2.712	0.35	2.838	13	2.784	1624.65	0	0	0
CIC204_Cold_2013_R4	81	47	4.89	0.284	5.94	18	4.98	10837.3	20.9198	0	0	0	0	117.825					FAB6956_Cold_2013_R4	10	28	2.622	0.32	2.82	21	2.868	1197.43	0	0	0	0	0	0					LAT416_Amb_2010_R4	7	18	1.592	0.266	1.784	14	2.832	1200.52	0	0	0
CIC31_Cold_2013_R5	82	52	4.81	0.276	5.976	18	5.988	10756.2	83.1323	0	0	0	0	164.685					FAB6956_Cold_2013_R4	10	29	2.682	0.366	2.838	21	2.88	1124.25	0	0	0	0	0	0					LAT416_Amb_2010_R4	8	18	1.616	0.318	1.78	13	2.796	1624.21	0	0	0
CIC31_Cold_2013_R5	81	52	4.95	0.296	5.988	19	5.964	10677.3	99.2325	0	0	0	0	163.057					FAB6956_Cold_2013_R4	10	29	2.562	0.304	2.808	21	2.838	958.477	0	0	0	0	0	0					LAT416_Amb_2010_R4	7.984	18	1.644	0.27	2.658	14	2.82	1558.09	0	0	0
CIC31_Cold_2013_R5	83	53	3.856	0.258	5.976	19	6	11410.5	113.926	0	0	0	0	172.766					FAB7458_Cold_2013_R2	12	29	2.592	0.344	2.832	21	2.922	1331.46	0	0	0	0	0	0					LAT416_Amb_2010_R4	7.984	18	1.588	0.29	1.772	13	2.742	1558.53	0	0	0
CIC31_Cold_2013_R5	83	52	4.84	0.338	5.988	19	5.964	11749.5	101.317	0	0	0	0	175.588					FAB7458_Cold_2013_R2	12	29	2.7	0.344	2.838	21	2.862	1266.65	0	0	0	0	0	0					LAT416_Amb_2010_R4	6.972	18	1.52	0.23	1.708	14	2.814	1149.84	0	0	0
CIC31_Cold_2013_R5	81	52	3.896	0.268	5.988	19	5.964	11331.1	102.072	0	0	0	0	176.108					FAB7458_Cold_2013_R2	13	29	2.67	0.35	2.82	21	2.892	1741.92	0	0	0	0	0	0					LAT443_Amb_2010_R2	8	18	1.464	0.306	1.696	14	1.88	1508.7	0	0	0
CIC18_Cold_2013_R4	77	49	4.85	0.292	6	19	5.964	10889.3	30.2726	0	0	0	0	172.474					FAB7458_Cold_2013_R2	12	29	2.7	0.362	2.808	21	2.898	1306.33	0	0	0	0	0	0					LAT443_Amb_2010_R2	8	18	1.444	0.264	1.764	14	2.784	1577.47	0	0	0
CIC18_Cold_2013_R4	74	49	4.88	0.318	5.988	19	4.97	8966.21	27.6153	0	0	0	0	106.926					FAB7458_Cold_2013_R2	12	29	2.61	0.316	2.784	21	2.85	1453.15	0	0	0	0	0	0					LAT443_Amb_2010_R2	8	18	1.508	0.292	1.712	14	2.718	1547.05	0	0	0
CIC18_Cold_2013_R4	81	49	4.85	0.286	5.952	19	5.964	12708.4	27.9279	0	0	0	0	176.033					FAB571_Cold_2013_R7	12	29	2.658	0.312	2.862	21	2.898	1444.77	0	0	0	0	0	0					LAT443_Amb_2010_R2	8	17	1.496	0.27	1.744	14	1.868	1543.53	0	0	0
CIC18_Cold_2013_R4	78	49	3.872	0.318	5.976	19	4.99	11256.6	32.7995	0	0	0	0	110.631					FAB571_Cold_2013_R7	11	29	2.79	0.308	2.82	21	2.874	1150.7	0	0	0	0	0	0					LAT443_Amb_2010_R2	8.982	18	1.54	0.268	1.716	14	2.676	1942.1	0	0	0
CIC18_Cold_2013_R4	81	50	3.888	0.33	6	19	5.964	12264.4	71.0961	0	0	0	0	174.402					FAB571_Cold_2013_R7	11	29	2.568	0.33	2.754	22	2.874	1202.73	0	0	0	0	0	0					LAT227_Amb_2010_R4	6	18	1.468	0.292	1.704	14	1.744	580.641	0	0	0
CIC94_Cold_2013_R1	74	50	3.888	0.3	5.964	19	5.964	13130.3	97.4869	0	0	0	0	166.394					FAB7479_Cold_2013_R7	11	29	2.664	0.336	2.808	22	2.898	1570.86	0	0	0	0	0	0					LAT227_Amb_2010_R4	6.986	18	1.468	0.288	1.744	14	1.792	384.902	0	0	0
CIC94_Cold_2013_R1	80	50	4.93	0.316	6	19	6	13406.3	55.1784	0	0	0	0	181.96					FAB7479_Cold_2013_R7	11	29	2.73	0.332	2.802	21	2.856	1551.02	0	0	0	0	0	0					LAT227_Amb_2010_R4	6.986	18	1.444	0.3	1.704	14	1.808	235.884	0	0	0
CIC94_Cold_2013_R1	72	50	3.872	0.308	5.988	19	5.976	10772.1	66.6933	0	0	0	0	170.396					FAB7479_Cold_2013_R7	11	29	2.628	0.346	2.766	21	2.868	1626.85	0	0	0	0	0	0					LAT457_Amb_2010_R4	7	18	1.54	0.282	1.68	14	1.772	678.076	0	0	0
CIC94_Cold_2013_R1	71	49	4.89	0.312	5.976	19	5.988	10489	36.5511	0	0	0	0	166.02					FAB7479_Cold_2013_R7	11	29	2.688	0.378	2.796	21	2.838	1666.53	0	0	0	0	0	0					LAT457_Amb_2010_R4	6	19	1.488	0.26	1.716	14	2.658	462.485	0	0	0
CIC180_Cold_2013_R1	73	50	3.864	0.32	6	20	6	13102.1	77.6092	0	0	6.41283	0	176.918					FAB6146_Cold_2013_R6	7.984	22	1.62	0.28	2.796	17	2.88	1022.86	0	0	0	0	0	0					LAT457_Amb_2010_R4	7	19	1.48	0.362	1.656	14	1.792	1000.36	0	0	0
CIC180_Cold_2013_R1	67	49	3.752	0.314	5.964	20	5.976	10769.4	69.7675	0	0	0	0	161.869					FAB6146_Cold_2013_R6	7.984	22	1.58	0.318	2.664	17	2.844	1060.33	0	0	0	0	0	0					LAT457_Amb_2010_R4	7	19	1.504	0.318	1.78	15	1.776	949.219	0	0	0
CIC180_Cold_2013_R1	69	48	3.8	0.326	4.98	20	5.964	12456.7	35.8216	0	0	0	0	166.098					FAB6146_Cold_2013_R6	7.984	22	1.536	0.262	2.754	17	2.826	985.385	0	0	0	0	0	0					LAT457_Amb_2010_R4	7	19	1.604	0.362	1.688	14	2.73	950.1	0	0	0
CIC180_Cold_2013_R1	64	47	3.824	0.308	4.97	19	5.988	9420.76	11.7235	0	0	0	0	165.649					FAB6146_Cold_2013_R6	8	23	1.632	0.306	2.724	17	2.856	1055.47	0	0	0	0	0	0					LAT458_Amb_2010_R3	7	19	1.536	0.294	1.736	14	1.784	730.1	0	0	0
CIC180_Cold_2013_R1	60	46	3.872	0.366	4.97	19	5.988	8355.59	0	0	0	0	0	167.725					FAB6146_Cold_2013_R6	8	22	1.512	0.296	1.8	17	2.862	962.445	0	0	0	0	0	0					LAT458_Amb_2010_R3	8	20	1.62	0.278	1.728	14	1.78	1195.23	0	0	0
CIC94_Cold_2013_R4	54	42	3.768	0.312	4.99	20	4.99	6352.66	0	0	0	0	0	98.248					FAB82_Amb_2013_R1	7.968	15	2.592	0.292	1.8	11	3.896	1090.33	0	0	0	0	0	0					LAT458_Amb_2010_R3	8	20	1.536	0.28	1.752	15	1.812	1150.26	0	0	0
CIC94_Cold_2013_R4	55	42	3.88	0.3	4.99	20	4.96	8195.55	0	0	0	0	0	90.7635					FAB82_Amb_2013_R1	7	16	2.454	0.27	1.724	11	3.936	678.076	0	0	0	0	0	0					LAT458_Amb_2010_R3	8	20	1.52	0.294	1.752	15	1.816	931.142	0	0	0
CIC94_Cold_2013_R4	54	42	3.768	0.364	4.93	20	4.95	7398.44	0	0	0	0	0	70.0776					FAB82_Amb_2013_R1	7	15	2.52	0.292	1.728	12	3.784	786.974	0	0	0	0	0	0					LAT412_Amb_2010_R4	8	22	1.576	0.26	1.768	16	2.724	1149.38	0	0	0
CIC94_Cold_2013_R4	56	43	3.808	0.286	4.96	20	4.95	8288.14	0	0	0	0	0	66.2219					FAB82_Amb_2013_R1	7	15	1.616	0.346	1.7	11	2.886	691.744	0	0	0	0	0	0					LAT412_Amb_2010_R4	7.984	22	2.382	0.27	1.8	16	1.788	0	0	0	0
CIC94_Cold_2013_R4	58	42	3.768	0.306	4.94	20	4.99	10096.2	0	0	0	0	0	65.6969					FAB6956_Amb_2013_R1	6.986	16	1.508	0.314	1.692	11	3.872	631.796	0	0	0	0	0	0					LAT412_Amb_2010_R4	8	22	1.64	0.274	1.816	16	1.844	1139.24	0	0	0
CIC204_Cold_2013_R1	56	43	3.776	0.272	4.94	19	4.99	8022.73	0	0	0	0	0	85.272					FAB6956_Amb_2013_R1	8	16	1.532	0.294	1.7	12	3.864	1022.4	0	0	0	0	0	0					LAT412_Amb_2010_R4	8	22	1.596	0.258	1.768	16	1.844	1122.04	0	0	0
CIC204_Cold_2013_R1	54	43	3.808	0.276	4.94	20	4.91	6796.63	0	0	0	0	0	86.9893					FAB6956_Amb_2013_R1	8	15	1.448	0.294	1.664	12	2.886	1041.36	0	0	0	0	0	0					LAT412_Amb_2010_R4	8	22	1.66	0.24	1.712	17	1.816	1088.1	0	0	0
CIC204_Cold_2013_R1	59	43	3.808	0.312	4.97	20	4.97	9339.2	0	0	0	0	0	77.9343					FAB6956_Amb_2013_R1	7.984	15	1.408	0.296	1.648	12	2.898	986.267	0	0	0	0	0	0					LAT416_Amb_2010_R1	10	22	1.576	0.296	1.776	17	2.85	1846.41	0	0	0
CIC204_Cold_2013_R1	54	43	3.76	0.314	4.93	20	4.95	7488.82	0	0	0	0	0	91.2098					FAB6956_Amb_2013_R1	7.968	15	1.436	0.246	1.692	12	2.934	1002.59	0	0	0	0	0	0					LAT416_Amb_2010_R1	10	22	1.624	0.242	1.796	17	2.856	1875.07	0	0	0
CIC204_Cold_2013_R1	59	44	3.824	0.266	4.97	20	4.94	9963.05	0	0	0	0	0	77.4939					FAB6997_Amb_2013_R1	6.986	16	1.348	0.286	1.664	12	3.896	10.5936	0	0	0	0	0	0					LAT416_Amb_2010_R1	10	22	1.488	0.264	1.824	16	2.826	1954.43	0	0	0
CIC92_Cold_2013_R4	61	48	3.808	0.302	4.97	20	5.952	6324.45	34.7274	0	0	0	0	142.594					FAB6997_Amb_2013_R1	7	17	1.432	0.252	1.652	13	3.936	738.477	0	0	0	0	0	0					LAT416_Amb_2010_R1	10	22	1.576	0.31	2.718	17	2.73	1852.14	0	0	0
CIC92_Cold_2013_R4	56	48	3.824	0.318	4.98	20	4.96	8141.32	27.8496	0	0	0	0	79.2704					FAB6997_Amb_2013_R1	8	16	1.432	0.33	1.64	13	3.888	1142.32	0	0	0	0	0	0					LAT416_Amb_2010_R1	10	23	1.528	0.276	2.694	17	2.844	1928.42	0	0	0
CIC92_Cold_2013_R4	56	48	3.816	0.314	4.95	20	4.95	8188.06	34.1022	0	0	0	0	80.9774					FAB6997_Amb_2013_R1	8	17	1.376	0.282	1.68	13	3.912	1201.4	0	0	0	0	0	0					LAT443_Amb_2010_R3	9	22	1.572	0.282	2.694	17	2.808	1530.3	0	0	0
CIC92_Cold_2013_R4	55	48	3.872	0.304	5	20	4.97	7925.29	32.4349	0	0	0	0	93.9503					FAB7479_Amb_2013_R1	8	18	1.412	0.286	1.764	13	3.904	979.639	0	0	0	0	0	0					LAT443_Amb_2010_R3	9	23	1.56	0.276	2.688	17	2.766	1501.64	0	0	0
CIC737_Cold_2013_R2	48	45	3.784	0.33	4.96	20	3.968	6027.74	0	0	0	0	0	16.0949					FAB7479_Amb_2013_R1	8	18	1.392	0.262	1.624	13	3.856	1037.84	0	0	0	0	0	0					LAT443_Amb_2010_R3	9	23	1.624	0.274	1.772	17	2.82	1596.43	0	0	0
CIC737_Cold_2013_R2	51	46	3.776	0.262	5	20	4.94	7730.42	0.651329	0	0	0	0	89.6542					FAB7479_Amb_2013_R1	8	18	1.404	0.276	1.676	14	3.872	1053.71	0	0	0	0	0	0					LAT443_Amb_2010_R3	9	23	1.668	0.302	2.628	17	2.814	1613.19	0	0	0
CIC737_Cold_2013_R2	48	46	3.744	0.314	4.92	20	4.97	5818.76	10.4209	0	0	0	0	63.2529					FAB7479_Amb_2013_R1	8	18	1.392	0.326	1.748	13	2.898	501.283	0	0	0	0	0	0					LAT443_Amb_2010_R3	10	23	1.644	0.292	1.764	17	2.814	1801.44	0	0	0
CIC737_Cold_2013_R2	48	45	3.784	0.316	4.91	20	4.97	7877.67	0	0	0	0	0	99.8081					FAB7479_Amb_2013_R1	8	18	1.452	0.292	1.688	14	3.872	1005.65	0	0	0	0	0	0					LAT227_Amb_2010_R3	8	23	1.644	0.282	2.718	18	2.79	895.872	0	0	0
CIC737_Cold_2013_R2	47	45	3.76	0.31	4.87	21	4.96	7650.62	0	0	0	0	0	88.02					FAB7200_Amb_2013_R2	7.968	19	1.516	0.288	1.744	14	2.856	1020.23	0	0	0	0	0	0					LAT227_Amb_2010_R3	8	23	1.62	0.326	1.748	18	1.856	41.8836	0	0	0
CIC58_Cold_2013_R4	19	33	2.754	0.372	3.824	21	3.872	2159	0	0	0	0	0	2.39172					FAB7200_Amb_2013_R2	7.968	19	1.472	0.312	1.712	13	2.868	900.75	0	0	0	0	0	0					LAT227_Amb_2010_R3	8	24	1.588	0.29	1.764	18	1.788	1060.32	0	0	0
CIC58_Cold_2013_R4	21	33	2.682	0.328	3.904	21	2.916	3416.39	0	0	0	0	0	0					FAB7200_Amb_2013_R2	7.984	18	1.488	0.31	1.716	14	2.886	935.565	0	0	0	0	0	0					LAT227_Amb_2010_R3	8	23	1.64	0.31	1.776	18	2.796	1022.85	0	0	0
CIC58_Cold_2013_R4	19	33	2.772	0.334	2.88	21	2.952	1627.74	0	0	0	0	0	0					FAB7200_Amb_2013_R2	8	19	1.452	0.322	1.736	14	2.844	1026.81	0	0	0	0	0	0					LAT227_Amb_2010_R3	8	24	1.652	0.298	1.828	18	1.856	1119.84	0	0	0
CIC58_Cold_2013_R4	21	34	2.79	0.356	2.904	21	2.91	2838.4	0	0	0	0	0	0					FAB7200_Amb_2013_R2	8	18	1.52	0.31	1.732	14	2.874	1050.18	0	0	0	0	0	0					LAT456_Amb_2010_R2	9	24	1.624	0.328	1.792	18	2.82	1450.94	0	0	0
CIC58_Cold_2013_R4	18	33	2.73	0.316	2.862	20	3.92	1801.44	0	0	0	0	0	0					FAB6975_Amb_2013_R3	8	20	1.528	0.28	1.66	15	2.91	1051.94	0	0	0	0	0	0					LAT456_Amb_2010_R2	9	24	1.672	0.264	1.788	17	2.79	1458.88	0	0	0
CIC28_Cold_2013_R5	16	32	2.664	0.352	3.88	21	2.892	1895.79	0	0	0	0	0	0					FAB6975_Amb_2013_R3	6.972	19	1.476	0.286	1.66	15	2.874	530.406	0	0	0	0	0	0					LAT456_Amb_2010_R2	10	24	1.612	0.3	1.796	18	2.832	1198.32	0	0	0
CIC28_Cold_2013_R5	16	32	2.754	0.344	2.85	21	2.82	2222.04	0	0	0	0	0	0					FAB6975_Amb_2013_R3	8	20	1.56	0.288	1.696	15	2.886	1114.99	0	0	0	0	0	0					LAT456_Amb_2010_R2	9	24	1.668	0.314	2.598	18	2.802	1464.17	0	0	0
CIC28_Cold_2013_R5	16	32	2.724	0.378	2.922	21	2.856	1392.3	0	0	0	0	0	0					FAB6975_Amb_2013_R3	8	20	1.528	0.324	1.716	15	2.868	1002.57	0	0	0	0	0	0					LAT456_Amb_2010_R2	9.98	23	1.648	0.294	1.816	18	2.844	1934.17	0	0	0
CIC28_Cold_2013_R5	15	32	2.73	0.31	2.85	21	2.814	1962.81	0	0	0	0	0	0					FAB6975_Amb_2013_R4	8	20	1.448	0.296	1.724	15	2.832	980.521	0	0	0	0	0	0					LAT468_Amb_2010_R1	14	26	1.744	0.258	2.784	19	2.832	2045.25	0	0	0
CIC28_Cold_2013_R5	14	31	2.688	0.32	3.88	21	2.76	1618.92	0	0	0	0	0	0					FAB6975_Amb_2013_R4	7.984	20	1.524	0.256	1.708	15	2.85	951.437	0	0	0	0	0	0					LAT468_Amb_2010_R1	14	26	2.592	0.272	2.748	18	2.886	1964.13	0	0	0
CIC58_Cold_2013_R3	15	31	2.658	0.342	2.892	21	2.862	2236.15	0	0	0	0	0	0					FAB6975_Amb_2013_R4	8	20	1.596	0.35	1.648	15	2.826	987.134	0	0	0	0	0	0					LAT468_Amb_2010_R1	14	26	2.634	0.308	2.82	19	2.856	1987.05	0	0	0
CIC58_Cold_2013_R3	15	32	2.658	0.332	3.856	20	2.892	1942.97	0	0	0	0	0	0					FAB6997_Amb_2013_R8	10	22	1.62	0.3	1.708	16	2.838	1128.66	0	0	0	0	0	0					LAT468_Amb_2010_R1	14	27	2.55	0.284	2.784	18	2.844	2028.94	0	0	0
CIC58_Cold_2013_R3	15	31	2.646	0.334	2.82	21	2.886	2561.96	0	0	0	0	0	0					FAB6997_Amb_2013_R8	10	22	1.576	0.286	1.812	17	2.814	1102.2	0	0	0	0	0	0					LAT468_Amb_2010_R1	14	26	2.616	0.328	2.826	18	2.85	1967.66	0	0	0
CIC58_Cold_2013_R3	15	31	2.706	0.322	2.838	21	2.892	2461.88	0	0	0	0	0	0					FAB6997_Amb_2013_R8	10	23	1.608	0.266	1.768	16	2.85	1133.07	0	0	0	0	0	0					LAT237_Amb_2010_R4	12	26	2.55	0.312	2.736	19	2.736	1534.71	0	0	0
CIC28_Cold_2013_R1	12	31	2.646	0.348	2.862	21	2.844	1379.96	0	0	0	0	0	0					FAB6997_Amb_2013_R8	10	22	1.652	0.264	1.8	16	2.898	969.058	0	0	0	0	0	0					LAT237_Amb_2010_R4	12	26	2.514	0.29	2.796	19	2.778	1613.63	0	0	0
CIC28_Cold_2013_R1	12	31	2.682	0.316	2.814	21	2.838	1504.73	0	0	0	0	0	0					FAB6997_Amb_2013_R8	11	23	1.644	0.322	1.76	16	2.814	1635.23	0	0	0	0	0	0					LAT237_Amb_2010_R4	12	27	1.672	0.296	2.736	18	2.772	1829.66	0	0	0
CIC28_Cold_2013_R1	13	31	2.592	0.344	2.844	21	2.838	1966.33	0	0	0	0	0	0					FAB571_Amb_2013_R2	16	24	2.742	0.324	3.92	17	4.95	1941.2	0	0	0	0	0	0					LAT237_Amb_2010_R4	11	26	2.616	0.284	2.736	19	2.826	1387.9	0	0	0
CIC28_Cold_2013_R1	13	31	2.688	0.36	2.838	21	2.838	1984.41	0	0	0	0	0	0					FAB571_Amb_2013_R2	15	24	2.7	0.302	3.896	17	3.848	1612.3	0	0	0	0	0	0					LAT237_Amb_2010_R4	10	25	2.586	0.31	2.76	19	2.838	989.78	0	0	0
CIC28_Cold_2013_R1	12	30	2.646	0.338	2.82	21	2.826	1655.51	0	0	0	0	0	0					FAB571_Amb_2013_R2	15	24	1.728	0.26	2.856	17	2.898	1851.7	0	0	0	0	0	0					LAT455_Amb_2010_R1	12	26	2.478	0.322	2.802	19	2.826	2161.2	0	0	0
CIC204_Cold_2013_R5	11	30	2.634	0.316	2.838	20	2.814	1669.62	0	0	0	0	0	0					FAB571_Amb_2013_R2	15	24	2.55	0.27	2.886	17	2.886	1675.79	0	0	0	0	0	0					LAT455_Amb_2010_R1	12	26	1.696	0.326	2.742	19	2.856	2105.21	0	0	0
CIC204_Cold_2013_R5	12	30	2.562	0.34	2.802	21	2.838	2159	0	0	0	0	0	0					FAB571_Amb_2013_R4	9	22	1.588	0.256	1.72	16	2.826	540.962	0	0	0	0	0	0					LAT455_Amb_2010_R1	12	26	2.418	0.32	2.718	19	2.82	2408.98	0	0	0
CIC204_Cold_2013_R5	11	30	2.634	0.326	2.85	21	2.826	939.078	0	0	0	0	0	0					FAB571_Amb_2013_R4	10	22	1.596	0.264	1.772	17	2.862	1436.39	0	0	0	0	0	0					LAT455_Amb_2010_R1	12	25	2.586	0.304	1.824	19	2.826	2483.93	0	0	0
CIC204_Cold_2013_R5	12	31	2.634	0.342	2.826	21	2.85	1984.85	0	0	0	0	0	0					FAB571_Amb_2013_R4	9	22	1.576	0.252	1.768	17	2.85	990.221	0	0	0	0	0	0					LAT455_Amb_2010_R1	12	26	2.562	0.298	2.808	19	2.862	2485.25	0	0	0
CIC5_Cold_2013_R4	11	30	2.604	0.35	2.862	21	2.856	1742.81	0	0	0	0	0	0					FAB571_Amb_2013_R4	9	22	1.608	0.264	1.764	16	2.874	975.671	0	0	0	0	0	0					LAT456_Amb_2010_R4	10	26	2.502	0.312	2.736	19	2.802	1612.75	0	0	0
CIC5_Cold_2013_R4	10	30	2.586	0.364	2.832	21	2.856	1696.51	0	0	0	0	0	0					FAB6999_Amb_2013_R8	9	23	1.58	0.256	2.73	17	2.85	814.309	0	0	0	0	0	0					LAT456_Amb_2010_R4	11	26	2.568	0.27	2.67	19	2.862	1287.37	0	0	0
CIC5_Cold_2013_R4	10	31	2.538	0.356	2.826	21	2.826	1718.12	0	0	0	0	0	0					FAB6999_Amb_2013_R8	10	23	1.644	0.24	2.682	17	2.826	1311.18	0	0	0	0	0	0					LAT456_Amb_2010_R4	11	26	1.684	0.328	2.676	19	2.814	2004.25	0	0	0
CIC5_Cold_2013_R4	9	30	2.634	0.348	2.85	21	2.862	1332.79	0	0	0	0	0	0					FAB6999_Amb_2013_R8	10	22	1.632	0.292	1.784	17	2.874	8.81741	0	0	0	0	0	0					LAT456_Amb_2010_R4	11	26	2.508	0.308	2.682	19	2.832	2102.57	0	0	0
CIC5_Cold_2013_R4	9	30	2.646	0.4	2.886	21	2.73	1338.96	0	0	0	0	0	0					FAB6999_Amb_2013_R8	10	23	1.576	0.252	2.706	16	2.814	1231.38	0	0	0	0	0	0					LAT456_Amb_2010_R4	11	25	1.66	0.326	2.808	19	2.82	2050.1	0	0	0
CIC53_Cold_2013_R2	9	29	2.664	0.324	2.844	21	2.874	1384.81	0	0	0	0	0	0					FAB6999_Amb_2013_R8	10	23	1.56	0.252	1.792	17	2.874	1137.92	0	0	0	0	0	0					LAT412_Amb_2010_R1	10	27	2.532	0.276	2.754	20	2.82	1397.6	0	0	0
CIC53_Cold_2013_R2	9	30	2.64	0.308	2.826	21	3.824	1368.5	0	0	0	0	0	0					FAB7479_Amb_2013_R8	10	23	1.628	0.24	1.824	17	2.844	0	0	0	0	0	0	0					LAT412_Amb_2010_R1	10	26	2.478	0.278	2.736	20	2.898	1431.98	0	0	0
CIC53_Cold_2013_R2	10	30	2.658	0.308	2.826	21	2.898	1786.45	0	0	0	0	0	0					FAB7479_Amb_2013_R8	10	23	1.68	0.282	2.748	17	2.868	1080.16	0	0	0	0	0	0					LAT412_Amb_2010_R1	10	26	2.562	0.306	2.67	20	2.814	1455.35	0	0	0
CIC53_Cold_2013_R2	8.982	30	2.544	0.31	2.808	21	2.88	1481.82	0	0	0	0	0	0					FAB7479_Amb_2013_R8	10	23	1.544	0.254	2.706	17	2.826	1103.97	0	0	0	0	0	0					LAT412_Amb_2010_R1	10	27	2.562	0.298	2.808	20	2.802	1375.99	0	0	0
CIC53_Cold_2013_R2	9	30	2.586	0.326	2.85	21	2.922	1531.18	0	0	0	0	0	0					FAB7479_Amb_2013_R8	10	23	1.64	0.284	2.73	17	2.88	1187.74	0	0	0	0	0	0					LAT434_Amb_2010_R4	11	27	2.574	0.318	2.706	20	2.922	2058.92	0	0	0
CIC180_Cold_2013_R4	8	30	2.658	0.322	2.838	20	2.862	1372.91	0	0	0	0	0	0					FAB7479_Amb_2013_R8	10	23	1.632	0.292	1.76	17	2.808	1174.95	0	0	0	0	0	0					LAT434_Amb_2010_R4	13	27	1.66	0.342	2.82	20	2.88	2395.75	0	0	0
CIC180_Cold_2013_R4	8	29	2.64	0.356	2.844	21	2.88	1297.52	0	0	0	0	0	0					FAB6146_Amb_2013_R5	11	24	1.596	0.252	2.724	17	2.868	1558.96	0	0	0	0	0	0					LAT434_Amb_2010_R4	12	26	2.556	0.294	2.79	20	2.868	2463.65	0	0	0
CIC180_Cold_2013_R4	8	29	2.634	0.336	2.742	21	2.808	1327.05	0	0	0	0	0	0					FAB6146_Amb_2013_R5	11	24	1.684	0.308	2.808	17	3.888	1347.78	0	0	0	0	0	0					LAT434_Amb_2010_R4	12	26	2.52	0.322	2.85	20	2.808	2386.05	0	0	0
CIC180_Cold_2013_R4	7.984	29	2.628	0.316	2.826	21	2.82	1255.2	0	0	0	0	0	0					FAB6146_Amb_2013_R5	11	24	1.636	0.258	2.772	17	3.912	1229.18	0	0	0	0	0	0					LAT434_Amb_2010_R4	15	27	2.556	0.31	2.85	20	3.864	3315.43	0	0	0
CIC180_Cold_2013_R4	8	29	2.658	0.372	2.814	21	2.844	1405.97	0	0	0	0	0	0					FAB82_Amb_2013_R5	12	24	2.496	0.294	1.796	18	3.92	1500.32	0	0	0	0	0	0
CIC5_Cold_2013_R2	8	29	2.592	0.318	2.82	21	2.85	1532.06	0	0	0	0	0	0					FAB82_Amb_2013_R5	11	24	1.608	0.266	2.718	17	3.912	1186.41	0	0	0	0	0	0
CIC5_Cold_2013_R2	6.986	29	2.598	0.334	2.832	21	2.796	1002.14	0	0	0	0	0	0					FAB82_Amb_2013_R5	12	24	1.6	0.316	2.688	18	3.864	1517.52	0	0	0	0	0	0
CIC5_Cold_2013_R2	8	29	2.646	0.316	2.79	21	2.814	1528.54	0	0	0	0	0	0					FAB82_Amb_2013_R5	13	25	1.656	0.278	2.724	17	2.922	1790.86	0	0	0	0	0	0
CIC5_Cold_2013_R2	7.984	29	2.58	0.332	2.79	21	2.868	1491.08	0	0	0	0	0	0					FAB82_Amb_2013_R5	13	24	2.412	0.288	2.742	17	3.872	1660.36	0	0	0	0	0	0
CIC5_Cold_2013_R2	8	29	2.562	0.356	2.826	21	2.766	1509.58	0	0	0	0	0	0					FAB6997_Amb_2013_R3	23	29	2.64	0.258	2.79	18	4.94	2253.35	0	0	0	0	0	0
CIC210_Cold_2013_R1	7	29	2.694	0.32	2.814	21	2.808	534.79	0	0	0	0	0	0					FAB6997_Amb_2013_R3	23	28	2.592	0.336	2.874	18	3.944	2977.72	0	0	0	0	0	0
CIC210_Cold_2013_R1	6.986	29	2.598	0.288	2.838	22	2.76	1174.08	0	0	0	0	0	0					FAB6997_Amb_2013_R3	24	29	2.598	0.288	2.85	18	4.89	3114.83	0	0	0	0	0	0
CIC210_Cold_2013_R1	8	29	2.574	0.322	2.844	21	2.766	1496.79	0	0	0	0	0	0					FAB6997_Amb_2013_R3	24	30	2.622	0.272	2.838	19	4.93	3579.08	0	0	0	0	0	0
CIC210_Cold_2013_R1	7	29	2.52	0.356	2.79	21	2.844	1112.34	0	0	0	0	0	0					FAB7458_Amb_2013_R3	28	29	2.67	0.298	2.904	19	3.968	3879.76	0	0	0	0	0	0
CIC210_Cold_2013_R1	7	29	2.64	0.322	2.808	21	2.82	1157.76	0	0	0	0	0	0					FAB7458_Amb_2013_R3	26	29	2.58	0.302	2.886	18	3.952	2785.49	0	0	0	0	0	0
CIC18_Cold_2013_R2	13	30	2.622	0.35	2.898	21	2.856	1786.45	0	0	0	0	0	0					FAB7458_Amb_2013_R3	29	29	2.664	0.3	3.88	18	4.97	4216.59	0	0	0	0	0	19.5796
CIC18_Cold_2013_R2	13	30	2.682	0.318	2.88	21	2.862	1817.76	0	0	0	0	0	0					FAB7458_Amb_2013_R3	31	30	2.7	0.296	3.8	18	4.94	4207.78	0	0	0	0	0	17.6562
CIC18_Cold_2013_R2	13	30	2.652	0.36	2.88	21	2.856	1715.03	0	0	0	0	0	0					FAB6956_Amb_2013_R3	35	32	2.688	0.278	3.92	18	4.94	4261.56	0	0	0	0	0	0
CIC18_Cold_2013_R2	13	30	2.736	0.356	2.904	21	2.898	1833.63	0	0	0	0	0	0					FAB6956_Amb_2013_R3	35	32	2.796	0.3	3.92	19	4.98	4620	0	0	0	0	0	5.04504
CIC18_Cold_2013_R2	13	29	2.67	0.372	2.862	21	2.856	1902.4	0	0	0	0	0	0					FAB6956_Amb_2013_R3	36	32	2.694	0.298	3.88	18	4.99	5390.66	0	0	0	0	0	0
CIC701_Cold_2013_R4	13	29	2.646	0.33	2.874	22	2.892	1676.23	0	0	0	0	0	0					FAB6956_Amb_2013_R3	35	32	2.724	0.296	3.872	18	4.92	5277.8	0	0	0	0	0	0
CIC701_Cold_2013_R4	13	30	2.58	0.362	2.832	21	2.814	1991.02	0	0	0	0	0	0					FAB6956_Amb_2013_R3	33	31	2.634	0.298	3.872	18	4.96	4591.78	0	0	0	0	0	0
CIC701_Cold_2013_R4	13	29	2.598	0.288	2.784	21	2.85	1445.65	0	0	0	0	0	0					FAB6146_Amb_2013_R2	29	30	2.664	0.308	3.824	19	3.904	3592.75	0	0	0	0	0	0
CIC701_Cold_2013_R4	13	29	2.754	0.332	2.82	21	2.892	1946.49	0	0	0	0	0	0					FAB6146_Amb_2013_R2	31	31	2.766	0.306	2.88	19	3.952	4203.37	0	0	0	0	0	0
CIC694_Cold_2013_R1	12	29	2.616	0.292	3.784	22	2.808	1557.19	0	0	0	0	0	0					FAB6146_Amb_2013_R2	29	30	2.73	0.292	3.872	19	4.98	3611.26	0	0	0	0	0	0
CIC694_Cold_2013_R1	12	30	2.61	0.34	2.838	21	2.808	1676.67	0	0	0	0	0	0					FAB6146_Amb_2013_R2	24	30	2.688	0.314	2.898	19	3.936	2478.2	0	0	0	0	0	0
CIC694_Cold_2013_R1	12	29	2.658	0.346	2.868	21	2.838	1515.75	0	0	0	0	0	0					FAB6146_Amb_2013_R2	24	30	2.646	0.29	2.922	18	3.912	2913.79	0	0	0	0	0	0
CIC694_Cold_2013_R1	12	29	2.658	0.308	2.802	21	2.868	1673.59	0	0	0	0	0	0					FAB6975_Amb_2013_R6	28	31	2.676	0.272	3.848	19	4.98	3761.6	0	0	0	0	0	0
CIC694_Cold_2013_R1	12	29	2.592	0.33	2.838	21	2.862	1689.02	0	0	0	0	0	0					FAB6975_Amb_2013_R6	20	28	2.61	0.28	2.838	19	4.91	1034.75	0	0	0	0	0	0
CIC53_Cold_2013_R3	12	29	2.7	0.298	2.874	21	2.856	1598.64	0	0	0	0	0	0					FAB6975_Amb_2013_R6	19	28	1.724	0.292	2.862	19	3.944	2338.88	0	0	0	0	0	0
CIC53_Cold_2013_R3	12	29	2.562	0.338	2.874	21	2.808	1587.62	0	0	0	0	0	0					FAB6975_Amb_2013_R6	18	27	2.544	0.306	2.79	18	3.968	1686.37	0	0	0	0	0	0
CIC53_Cold_2013_R3	12	29	2.604	0.338	2.85	22	2.802	1625.53	0	0	0	0	0	0					FAB6975_Amb_2013_R6	16	27	1.716	0.288	2.79	19	3.928	1886.09	0	0	0	0	0	0
CIC53_Cold_2013_R3	12	29	2.586	0.334	2.814	21	2.856	1438.6	0	0	0	0	0	0					FAB6999_Amb_2013_R7	17	27	1.692	0.294	2.82	19	3.944	2347.25	0	0	0	0	0	0
CIC53_Cold_2013_R3	11	29	2.592	0.37	2.826	22	2.856	1154.67	0	0	0	0	0	0					FAB6999_Amb_2013_R7	15	27	2.544	0.3	2.76	19	3.88	1697.84	0	0	0	0	0	0
CIC49_Cold_2013_R1	11	29	2.724	0.334	2.886	21	2.826	1380.4	0	0	0	0	0	0					FAB6999_Amb_2013_R7	15	27	2.514	0.296	2.844	19	3.928	1912.54	0	0	0	0	0	0
CIC49_Cold_2013_R1	12	29	2.67	0.38	2.814	21	2.832	1655.07	0	0	0	0	0	0					FAB6999_Amb_2013_R7	14	27	1.772	0.322	2.82	19	3.936	1682.85	0	0	0	0	0	0
CIC49_Cold_2013_R1	12	29	2.58	0.344	2.802	21	2.856	1777.19	0	0	0	0	0	0					FAB82_Amb_2013_R4	11	26	2.568	0.292	2.85	19	2.88	1021.52	0	0	0	0	0	0
CIC49_Cold_2013_R1	12	29	2.664	0.342	2.856	21	2.886	1694.31	0	0	0	0	0	0					FAB82_Amb_2013_R4	11	26	2.478	0.286	2.772	19	2.886	1172.75	0	0	0	0	0	0
CIC210_Cold_2013_R5	12	29	2.64	0.31	2.85	21	2.82	1795.27	0	0	0	0	0	0					FAB82_Amb_2013_R4	11	26	2.616	0.326	2.838	19	2.88	1208.9	0	0	0	0	0	0
CIC210_Cold_2013_R5	12	29	2.586	0.35	2.88	21	2.862	1905.05	0	0	0	0	0	0					FAB82_Amb_2013_R4	11	26	1.636	0.292	2.772	19	2.886	1198.32	0	0	0	0	0	0
CIC210_Cold_2013_R5	12	29	2.646	0.34	2.838	21	2.856	1924.45	0	0	0	0	0	0					FAB129_Amb_2013_R7	9	15	1.532	0.24	1.72	11	2.796	618.116	0	0	0	0	0	0
CIC210_Cold_2013_R5	11	29	2.634	0.316	2.868	21	2.862	1527.66	0	0	0	0	0	0					FAB129_Amb_2013_R7	10	15	1.512	0.266	1.756	11	2.7	867.214	0	0	0	0	0	0
CIC701_Cold_2013_R1	12	28	2.658	0.386	2.832	22	2.772	1708.86	0	0	0	0	0	0					FAB129_Amb_2013_R7	10	15	1.54	0.254	1.712	11	1.776	1414.79	0	0	0	0	0	0
CIC701_Cold_2013_R1	11	29	2.61	0.362	2.802	21	2.82	1438.16	0	0	0	0	0	0					FAB129_Amb_2013_R7	11	16	1.508	0.27	1.744	11	1.756	1687.25	0	0	0	0	0	0
CIC701_Cold_2013_R1	12	29	2.604	0.378	2.838	22	2.814	1859.2	0	0	0	0	0	0					FAB129_Amb_2013_R7	10	15	1.508	0.252	1.772	11	2.73	1188.18	0	0	0	0	0	0
CIC701_Cold_2013_R1	12	29	2.58	0.374	2.838	21	2.856	1832.75	0	0	0	0	0	0					FAB7458_Amb_2013_R8	9	15	1.432	0.276	1.704	11	1.748	1022.4	0	0	0	0	0	0
CIC94_Cold_2013_R3	11	29	2.574	0.338	2.916	21	2.832	1710.62	0	0	0	0	0	0					FAB7458_Amb_2013_R8	9	15	1.388	0.242	1.732	11	1.768	1079.72	0	0	0	0	0	0
CIC94_Cold_2013_R3	11	29	2.646	0.366	2.856	21	2.832	1778.96	0	0	0	0	0	0					FAB7458_Amb_2013_R8	10	15	1.464	0.252	1.72	11	1.78	1510.46	0	0	0	0	0	0
CIC94_Cold_2013_R3	11	29	2.58	0.344	2.838	21	2.778	1663.01	0	0	0	0	0	0					FAB7458_Amb_2013_R8	10	15	1.36	0.224	1.664	11	1.752	1541.32	0	0	0	0	0	0
CIC94_Cold_2013_R3	11	29	2.664	0.362	2.814	21	2.79	1761.76	0	0	0	0	0	0					FAB7458_Amb_2013_R5	10	17	1.5	0.296	1.648	12	1.752	1157.31	0	0	0	0	0	0
CIC94_Cold_2013_R3	11	29	2.61	0.384	2.862	21	2.808	1610.54	0	0	0	0	0	0					FAB7458_Amb_2013_R5	10	17	1.468	0.292	1.66	12	1.732	1133.95	0	0	0	0	0	0
CIC694_Cold_2013_R2	11	28	2.742	0.424	2.802	21	2.85	1144.97	0	0	0	0	0	0					FAB7458_Amb_2013_R5	10	17	1.484	0.24	1.676	12	1.72	1172.3	0	0	0	0	0	0
CIC694_Cold_2013_R2	11	29	2.7	0.396	2.814	21	2.874	1361	0	0	0	0	0	0					FAB7458_Amb_2013_R7	10	18	1.436	0.278	1.66	13	1.756	1021.52	0	0	0	0	0	0
CIC694_Cold_2013_R2	10	29	2.736	0.352	2.856	22	2.856	1023.29	0	0	0	0	0	0					FAB7458_Amb_2013_R7	11	18	1.448	0.282	1.604	13	1.788	1491.06	0	0	0	0	0	0
CIC694_Cold_2013_R2	11	29	2.604	0.386	2.862	22	2.856	1540.88	0	0	0	0	0	0					FAB7458_Amb_2013_R7	11	18	1.5	0.302	1.684	13	1.78	1556.75	0	0	0	0	0	0
CIC694_Cold_2013_R2	10	29	1.74	0.34	2.844	22	2.802	1080.6	0	0	0	0	0	0					FAB7458_Amb_2013_R7	11	18	1.52	0.282	1.66	13	1.756	1434.19	0	0	0	0	0	0
CIC221_Cold_2013_R2	10	29	1.756	0.328	2.85	21	2.832	1374.67	0	0	0	0	0	0					FAB7479_Amb_2013_R3	13	20	1.616	0.32	1.78	14	2.748	1437.27	0	0	0	0	0	0
CIC221_Cold_2013_R2	9	29	2.592	0.366	2.832	21	2.88	979.639	0	0	0	0	0	0					FAB7479_Amb_2013_R3	13	20	1.628	0.3	1.744	13	2.814	1667.86	0	0	0	0	0	0
CIC221_Cold_2013_R2	10	29	2.64	0.316	2.874	21	2.784	1558.52	0	0	0	0	0	0					FAB7479_Amb_2013_R3	13	20	1.612	0.322	1.72	13	2.79	1588.06	0	0	0	0	0	0
CIC221_Cold_2013_R2	9	28	2.604	0.354	2.85	22	2.76	1109.26	0	0	0	0	0	0					FAB7479_Amb_2013_R3	14	20	1.592	0.294	1.716	14	2.808	1998.96	0	0	0	0	0	0
CIC694_Cold_2013_R5	6.986	22	4.88	0.82	7	17	3.856	1052.4	0	0	0	0	0	0					FAB6975_Amb_2013_R8	27	24	2.442	0.302	2.802	15	2.874	3974.99	0	0	0	0	0	0
CIC694_Cold_2013_R5	5.988	22	3.752	0.386	5.976	16	2.712	597.846	0	0	0	0	0	0					FAB6975_Amb_2013_R8	26	24	1.744	0.258	2.862	15	2.868	2992.26	0	0	0	0	0	4.32018
CIC694_Cold_2013_R5	5.976	21	2.73	0.33	4.99	17	1.804	633.568	0	0	0	0	0	0					FAB6975_Amb_2013_R8	27	24	2.562	0.334	2.7	14	2.886	3386.85	0	0	0	0	0	0
CIC694_Cold_2013_R5	6	21	2.58	0.33	4.95	17	1.756	641.483	0	0	0	0	0	0					FAB6146_Amb_2013_R1	33	27	2.52	0.276	2.886	15	3.864	3091.46	0	0	0	0	0	51.924
CIC694_Cold_2013_R5	6	21	2.64	0.32	3.92	17	2.682	604.89	0	0	0	0	0	0					FAB6146_Amb_2013_R1	31	25	2.55	0.274	2.862	15	2.928	4035.83	0	0	0	0	0	0
CIC94_Cold_2013_R5	7	21	1.568	0.282	2.892	16	1.788	1095.15	0	0	0	0	0	0					FAB6146_Amb_2013_R1	29	26	2.538	0.268	2.82	15	3.784	3724.57	0	0	0	0	0	44.7435
CIC94_Cold_2013_R5	6.972	21	1.584	0.316	2.844	16	1.8	1025.52	0	0	0	0	0	0					FAB6146_Amb_2013_R8	29	26	2.61	0.286	2.904	15	2.85	4297.27	0	0	0	0	0	0
CIC94_Cold_2013_R5	7	21	1.54	0.248	2.814	16	1.816	1078.4	0	0	0	0	0	0					FAB6146_Amb_2013_R8	30	26	2.556	0.282	2.832	15	2.868	4180.88	0	0	0	0	0	0
CIC94_Cold_2013_R5	6.972	21	1.508	0.274	2.88	17	2.706	1059.46	0	0	0	0	0	0					FAB6146_Amb_2013_R8	31	27	2.616	0.302	2.838	15	2.874	4181.32	0	0	0	0	0	0
CIC94_Cold_2013_R5	7	21	1.612	0.276	2.856	16	1.764	1028.14	0	0	0	0	0	0					FAB6146_Amb_2013_R8	32	27	2.622	0.31	2.868	15	2.844	4425.57	0	0	0	0	0	0
CIC49_Cold_2013_R2	7	21	1.544	0.28	2.85	16	1.772	228.818	0	0	0	0	0	0					FAB7458_Amb_2013_R1	35	28	2.598	0.33	2.898	16	3.912	4799	0	0	0	0	0	58.8868
CIC49_Cold_2013_R2	7	21	1.592	0.24	2.718	16	1.776	1187.29	0	0	0	0	0	0					FAB7458_Amb_2013_R1	39	28	2.718	0.31	3.912	15	2.91	5003.13	0	0	0	0	0	0
CIC49_Cold_2013_R2	6.986	21	1.5	0.254	2.766	16	1.788	1141.9	0	0	0	0	0	0					FAB7458_Amb_2013_R1	39	29	2.7	0.328	3.888	16	3.936	5024.73	0	0	0	0	0	53.248
CIC49_Cold_2013_R2	7	21	1.544	0.248	2.79	16	1.768	1174.51	0	0	0	0	0	0					FAB7458_Amb_2013_R1	40	29	2.67	0.31	3.84	16	3.912	5288.82	0	0	0	0	0	64.2255
CIC49_Cold_2013_R2	6.958	21	1.564	0.274	2.778	17	1.772	1092.1	0	0	0	0	0	0					FAB7458_Amb_2013_R1	41	29	2.556	0.33	3.896	16	3.864	5663.57	0	0	0	0	0	50.0703
CIC92_Amb_2013_R5	9	17	1.48	0.244	1.732	13	2.772	1455.79	0	0	0	0	0	0					FAB6956_Amb_2013_R7	36	30	2.7	0.344	3.904	17	3.912	4911.86	0	0	0	0	0	40.9429
CIC92_Amb_2013_R5	9	17	1.448	0.256	1.7	12	1.872	1438.16	0	0	0	0	0	0					FAB6956_Amb_2013_R7	34	29	2.694	0.338	3.808	17	3.944	4328.58	0	0	0	0	0	36.7117
CIC92_Amb_2013_R5	9	17	1.556	0.25	1.752	13	2.802	1446.97	0	0	0	0	0	0					FAB6956_Amb_2013_R7	32	28	2.682	0.306	2.898	16	3.912	4150.46	0	0	0	0	0	49.8407
CIC92_Amb_2013_R5	9	18	1.536	0.242	1.72	13	1.832	1623.33	0	0	0	0	0	0					FAB82_Amb_2013_R3	23	27	2.562	0.308	2.916	17	2.832	2946.41	0	0	0	0	0	0
CIC209_Amb_2013_R4	8	17	1.408	0.26	1.68	13	1.808	1081.48	0	0	0	0	0	0					FAB82_Amb_2013_R3	22	26	2.574	0.35	2.844	17	2.796	2811.06	0	0	0	0	0	0
CIC209_Amb_2013_R4	8	17	1.464	0.2	1.716	13	2.694	1129.1	0	0	0	0	0	0					FAB82_Amb_2013_R3	22	27	1.768	0.338	2.814	17	2.802	3007.7	0	0	0	0	0	0
CIC209_Amb_2013_R4	8	18	1.532	0.216	1.676	13	2.736	1165.25	0	0	0	0	0	0					FAB129_Amb_2013_R8	17	26	2.514	0.322	2.856	18	2.82	2019.68	0	0	0	0	0	0
CIC94_Amb_2013_R2	10	18	1.54	0.312	1.752	13	2.802	2041.28	0	0	0	0	0	0					FAB129_Amb_2013_R8	18	26	2.538	0.328	2.814	17	2.826	2533.31	0	0	0	0	0	0
CIC94_Amb_2013_R2	10	18	1.46	0.258	1.732	14	2.73	1998.96	0	0	0	0	0	0					FAB129_Amb_2013_R8	18	26	1.688	0.32	2.742	18	2.826	2419.12	0	0	0	0	0	0
CIC94_Amb_2013_R2	10	18	1.524	0.26	1.744	13	2.766	1951.34	0	0	0	0	0	0					FAB129_Amb_2013_R8	18	26	2.562	0.304	2.844	17	2.85	2543.01	0	0	0	0	0	0
CIC94_Amb_2013_R2	10	18	1.52	0.278	1.792	13	2.736	1970.3	0	0	0	0	0	0					FAB129_Amb_2013_R8	18	27	2.64	0.338	2.826	18	2.868	2386.93	0	0	0	0	0	0
CIC94_Amb_2013_R2	10	18	1.524	0.236	1.732	13	2.73	1118.08	0	0	0	0	0	0					FAB7479_Amb_2013_R5	15	26	2.616	0.346	2.76	18	2.832	1757.8	0	0	0	0	0	0
CIC18_Amb_2013_R1	8	18	1.556	0.25	1.736	14	1.744	1144.09	0	0	0	0	0	0					FAB7479_Amb_2013_R5	15	26	1.696	0.292	2.808	18	2.736	1823.49	0	0	0	0	0	0
CIC18_Amb_2013_R1	8	18	1.448	0.28	1.728	13	1.784	1237.11	0	0	0	0	0	0					FAB7479_Amb_2013_R5	15	25	1.7	0.332	2.838	18	2.862	1765.29	0	0	0	0	0	0
CIC18_Amb_2013_R1	7	18	1.548	0.292	1.696	13	1.776	768.457	0	0	0	0	0	0					FAB7479_Amb_2013_R5	16	26	2.592	0.306	2.814	18	2.82	1211.98	0	0	0	0	0	0
CIC18_Amb_2013_R1	8	18	1.388	0.296	1.68	14	1.772	0	0	0	0	0	0	0					FAB7200_Amb_2013_R5	18	27	2.556	0.33	2.814	18	2.82	2369.3	0	0	0	0	0	0
CIC18_Amb_2013_R1	7	17	1.536	0.33	1.704	13	1.796	754.349	0	0	0	0	0	0					FAB7200_Amb_2013_R5	18	27	2.592	0.32	2.802	18	2.85	2237.92	0	0	0	0	0	0
CIC31_Amb_2013_R4	9	20	1.576	0.292	1.764	15	1.792	1153.79	0	0	0	0	0	0					FAB7200_Amb_2013_R5	18	27	2.568	0.318	2.814	19	2.82	2311.98	0	0	0	0	0	0
CIC31_Amb_2013_R4	10	20	1.596	0.296	1.72	15	1.824	1815.55	0	0	0	0	0	0					FAB6997_Amb_2013_R6	17	27	1.652	0.328	2.754	18	2.88	2786.37	0	0	0	0	0	0
CIC31_Amb_2013_R4	10	19	1.516	0.306	1.716	15	2.694	1785.57	0	0	0	0	0	0					FAB6997_Amb_2013_R6	17	27	2.592	0.308	2.802	19	2.79	2504.65	0	0	0	0	0	0
CIC31_Amb_2013_R4	10	20	1.612	0.278	1.704	14	2.772	1671.82	0	0	0	0	0	0					FAB6997_Amb_2013_R6	16	27	1.756	0.294	2.844	19	2.868	1968.54	0	0	0	0	0	0
CIC205_Amb_2013_R2	9	20	1.548	0.272	1.728	15	2.724	1140.12	0	0	0	0	0	0					FAB6999_Amb_2013_R5	15	27	1.736	0.336	2.784	19	2.832	2046.57	0	0	0	0	0	0
CIC205_Amb_2013_R2	9	20	1.54	0.32	1.716	15	1.792	1212.87	0	0	0	0	0	0					FAB6999_Amb_2013_R5	16	26	2.604	0.332	2.85	18	2.832	2416.91	0	0	0	0	0	0
CIC205_Amb_2013_R2	9	21	1.548	0.314	1.78	15	2.754	1189.06	0	0	0	0	0	0					FAB6999_Amb_2013_R5	16	27	2.574	0.32	2.832	19	2.82	2291.26	0	0	0	0	0	0
CIC205_Amb_2013_R2	9	20	1.552	0.298	1.748	15	2.808	1223.89	0	0	0	0	0	0					FAB6999_Amb_2013_R5	15	27	2.58	0.312	2.826	19	2.874	1946.93	0	0	0	0	0	0
CIC31_Amb_2013_R1	9	23	1.676	0.306	1.768	17	2.706	1077.51	0	0	0	0	0	0					FAB571_Amb_2013_R6	13	20	6.888	0.96	6.986	14	4.95	1851.7	0	0	0	0	0	0
CIC31_Amb_2013_R1	9	23	1.656	0.252	1.82	16	1.788	1112.79	0	0	0	0	0	0					FAB571_Amb_2013_R6	13	20	2.76	0.304	3.912	14	2.844	1517.96	0	0	0	0	0	0
CIC31_Amb_2013_R1	9	23	1.632	0.296	1.78	17	2.772	1146.29	0	0	0	0	0	0					FAB571_Amb_2013_R6	15	20	2.604	0.292	3.92	14	2.832	2345.93	0	0	0	0	0	0
CIC31_Amb_2013_R1	9	23	1.6	0.29	2.676	17	2.736	1092.06	0	0	0	0	0	0					FAB571_Amb_2013_R6	14	20	2.628	0.262	2.85	14	2.844	1751.18	0	0	0	0	0	0
CIC31_Amb_2013_R1	9	23	1.648	0.304	1.764	17	2.706	1222.12	0	0	0	0	0	0					FAB7479_Amb_2013_R2	15	21	1.644	0.252	2.778	14	2.742	2059.36	0	0	0	0	0	0
CIC49_Amb_2013_R4	9	23	1.684	0.312	1.788	17	2.808	1223.01	0	0	0	0	0	0					FAB7479_Amb_2013_R2	16	21	1.584	0.26	2.79	14	2.748	2294.35	0	0	0	0	0	0
CIC49_Amb_2013_R4	9	23	1.648	0.332	1.82	17	2.736	1116.75	0	0	0	0	0	0					FAB7479_Amb_2013_R2	16	20	1.6	0.238	2.766	14	2.808	1701.36	0	0	0	0	0	0
CIC49_Amb_2013_R4	10	23	1.644	0.318	1.756	17	1.86	1649.78	0	0	0	0	0	0					FAB7479_Amb_2013_R2	15	20	1.552	0.238	2.832	14	2.706	1965.01	0	0	0	0	0	0
CIC49_Amb_2013_R4	9	23	1.62	0.318	1.728	17	2.796	1201.4	0	0	0	0	0	0					FAB6975_Amb_2013_R2	13	19	1.464	0.224	2.736	14	2.784	1534.27	0	0	0	0	0	0
CIC49_Amb_2013_R4	9	23	1.6	0.292	2.664	17	2.766	1196.99	0	0	0	0	0	0					FAB6975_Amb_2013_R2	13	20	1.616	0.254	2.772	14	2.67	1571.74	0	0	0	0	0	0
CIC694_Amb_2013_R3	8	25	1.572	0.29	1.772	18	2.838	939.078	0	0	0	0	0	0					FAB6975_Amb_2013_R2	13	20	1.54	0.252	2.76	14	2.718	1701.36	0	0	0	0	0	0
CIC694_Amb_2013_R3	7.984	24	2.49	0.33	1.792	18	2.724	950.555	0	0	0	0	0	0					FAB6975_Amb_2013_R2	13	19	1.568	0.262	2.748	14	2.736	1677.11	0	0	0	0	0	0
CIC694_Amb_2013_R3	8	24	1.676	0.294	1.76	18	2.724	1040.48	0	0	0	0	0	0					FAB7479_Amb_2013_R6	13	21	1.568	0.234	2.712	14	2.784	1092.06	0	0	0	0	0	0
CIC694_Amb_2013_R3	8	24	1.66	0.27	1.796	18	1.816	879.559	0	0	0	0	0	0					FAB7479_Amb_2013_R6	13	20	1.58	0.198	2.688	15	2.73	1762.2	0	0	0	0	0	0
CIC694_Amb_2013_R3	8	24	1.676	0.302	1.804	18	2.748	1020.64	0	0	0	0	0	0					FAB7479_Amb_2013_R6	13	21	1.468	0.232	2.742	14	2.838	1558.96	0	0	0	0	0	0
CIC694_Amb_2013_R5	8	25	1.684	0.288	1.78	18	2.766	1076.63	0	0	0	0	0	0					FAB7479_Amb_2013_R6	13	20	1.508	0.264	2.778	14	2.718	1749.86	0	0	0	0	0	0
CIC694_Amb_2013_R5	8	25	1.624	0.32	1.8	18	1.84	827.976	0	0	0	0	0	0					FAB571_Amb_2013_R5	12	20	1.432	0.23	2.7	15	2.67	1198.76	0	0	0	0	0	0
CIC694_Amb_2013_R5	7	25	2.508	0.276	1.824	19	2.778	670.14	0	0	0	0	0	0					FAB571_Amb_2013_R5	12	21	1.56	0.278	1.804	14	2.718	1378.2	0	0	0	0	0	0
CIC694_Amb_2013_R5	7	25	2.556	0.304	1.82	19	1.836	758.317	0	0	0	0	0	0					FAB571_Amb_2013_R5	12	21	1.608	0.232	1.796	15	1.824	1293.99	0	0	0	0	0	0
CIC694_Amb_2013_R5	7	25	2.526	0.304	2.7	18	1.824	687.335	0	0	0	0	0	0					FAB571_Amb_2013_R5	12	21	1.588	0.24	2.712	15	2.736	1267.98	0	0	0	0	0	0
CIC701_Amb_2013_R5	9	25	1.66	0.294	1.8	18	2.79	1568.66	0	0	0	0	0	0					FAB7200_Amb_2013_R8	13	22	1.564	0.246	2.622	16	2.712	1386.57	0	0	0	0	0	0
CIC701_Amb_2013_R5	8	24	1.616	0.316	2.736	19	2.778	1174.95	0	0	0	0	0	0					FAB7200_Amb_2013_R8	13	22	1.612	0.252	1.832	15	2.808	1623.33	0	0	0	0	0	0
CIC701_Amb_2013_R5	9	24	1.62	0.314	2.772	19	2.808	1668.74	0	0	0	0	0	0					FAB7200_Amb_2013_R8	14	22	1.476	0.25	1.788	15	2.802	2122.85	0	0	0	0	0	0
CIC701_Amb_2013_R3	7.984	25	2.466	0.308	2.73	19	2.772	1274.16	0	0	0	0	0	0					FAB7200_Amb_2013_R8	13	22	1.556	0.284	2.694	15	2.826	1625.53	0	0	0	0	0	0
CIC701_Amb_2013_R3	7	25	1.664	0.294	1.808	19	2.778	818.717	0	0	0	0	0	0					FAB7200_Amb_2013_R8	13	22	1.552	0.286	1.804	16	2.79	1716.79	0	0	0	0	0	0
CIC701_Amb_2013_R3	8	25	2.472	0.304	2.754	18	2.754	1277.23	0	0	0	0	0	0					FAB129_Amb_2013_R1	13	22	1.564	0.24	1.832	16	2.742	1717.68	0	0	0	0	0	0
CIC701_Amb_2013_R3	7	25	2.598	0.27	2.754	19	2.766	912.625	0	0	0	0	0	0					FAB129_Amb_2013_R1	13	22	1.616	0.26	2.706	16	2.766	1791.3	0	0	0	0	0	0
CIC701_Amb_2013_R3	7.984	25	2.49	0.31	2.796	19	2.802	1264.9	0	0	0	0	0	0					FAB129_Amb_2013_R1	13	22	1.608	0.288	1.808	16	2.844	1818.64	0	0	0	0	0	0
CIC53_Amb_2013_R3	7	25	2.484	0.262	1.808	19	2.76	860.16	0	0	0	0	0	0					FAB129_Amb_2013_R1	12	22	1.632	0.256	2.7	16	2.826	1175.39	0	0	0	0	0	0
CIC53_Amb_2013_R3	6.986	25	2.538	0.296	2.754	19	2.736	858.85	0	0	0	0	0	0					FAB6997_Amb_2013_R4	12	24	1.596	0.302	2.73	16	2.79	1482.24	0	0	0	0	0	0
CIC53_Amb_2013_R3	6.986	25	1.688	0.286	2.724	19	1.844	850.032	0	0	0	0	0	0					FAB6997_Amb_2013_R4	11	23	1.62	0.28	2.712	17	2.832	271.142	0	0	0	0	0	0
CIC53_Amb_2013_R3	6.986	25	2.448	0.274	2.766	19	2.796	936.004	0	0	0	0	0	0					FAB6997_Amb_2013_R4	12	24	1.628	0.314	2.646	17	2.814	1599.96	0	0	0	0	0	0
CIC58_Amb_2013_R4	6.986	26	2.55	0.284	2.772	20	2.754	971.716	0	0	0	0	0	0					FAB6997_Amb_2013_R7	11	24	1.616	0.326	2.712	17	2.838	958.036	0	0	0	0	0	0
CIC58_Amb_2013_R4	6.986	26	2.472	0.304	2.736	20	2.826	900.293	0	0	0	0	0	0					FAB6997_Amb_2013_R7	11	24	2.46	0.28	2.76	18	2.832	1335.43	0	0	0	0	0	0
CIC58_Amb_2013_R4	7	26	2.502	0.266	2.718	20	2.778	923.647	0	0	0	0	0	0					FAB6997_Amb_2013_R7	11	24	1.632	0.296	2.7	18	2.844	1543.97	0	0	0	0	0	0
CIC58_Amb_2013_R4	6.986	26	2.52	0.318	2.778	20	2.778	958.048	0	0	0	0	0	0					FAB6997_Amb_2013_R7	11	24	2.424	0.306	2.79	18	2.802	1411.7	0	0	0	0	0	0
CIC58_Amb_2013_R4	6.986	26	2.574	0.316	1.824	19	2.73	957.608	0	0	0	0	0	0					FAB6975_Amb_2013_R7	9	25	2.508	0.314	2.808	19	2.784	969.94	0	0	0	0	0	0
CIC737_Amb_2013_R2	6	26	2.46	0.264	2.766	20	2.736	568.738	0	0	0	0	0	0					FAB6975_Amb_2013_R7	9	25	2.46	0.326	1.832	18	2.784	266.293	0	0	0	0	0	0
CIC737_Amb_2013_R2	5.976	26	2.556	0.292	2.712	19	2.712	536.133	0	0	0	0	0	0					FAB6975_Amb_2013_R7	9	24	1.728	0.332	2.688	19	2.79	0	0	0	0	0	0	0
CIC737_Amb_2013_R2	5.988	26	2.52	0.284	2.778	20	2.772	612.395	0	0	0	0	0	0					FAB6975_Amb_2013_R7	9	24	2.49	0.32	2.76	19	2.76	1012.71	0	0	0	0	0	0
CIC737_Amb_2013_R2	5.988	27	1.724	0.298	2.808	20	2.76	505.261	0	0	0	0	0	0					FAB6975_Amb_2013_R7	9	25	1.656	0.326	2.718	18	2.796	975.231	0	0	0	0	0	0
CIC737_Amb_2013_R2	5.988	26	1.732	0.296	2.754	20	1.832	496.003	0	0	0	0	0	0					FAB571_Amb_2013_R8	9	25	1.732	0.326	2.742	18	2.796	1006.97	0	0	0	0	0	0
CIC180_Amb_2013_R1	9	15	1.38	0.176	1.568	11	1.728	1008.74	0	0	0	0	0	0					FAB571_Amb_2013_R8	9	25	1.664	0.29	2.712	19	2.778	154.75	0	0	0	0	0	0
CIC180_Amb_2013_R1	9	15	1.38	0.216	1.616	11	1.788	1488.42	0	0	0	0	0	0					FAB571_Amb_2013_R8	9	25	1.756	0.352	2.718	19	2.82	1091.62	0	0	0	0	0	0
CIC180_Amb_2013_R1	8	15	1.336	0.226	1.768	11	1.748	1279.88	0	0	0	0	0	0					FAB571_Amb_2013_R8	9	26	2.544	0.282	2.784	19	2.82	970.381	0	0	0	0	0	0
CIC180_Amb_2013_R1	7.984	15	1.384	0.2	1.624	11	1.764	1268.87	0	0	0	0	0	0					FAB571_Amb_2013_R8	9	24	2.52	0.316	2.808	19	2.778	982.726	0	0	0	0	0	0
CIC180_Amb_2013_R1	8	15	1.42	0.194	1.7	10	1.76	1257.84	0	0	0	0	0	0					FAB6999_Amb_2013_R2	9	25	1.724	0.304	2.79	19	2.772	0	0	0	0	0	0	0
CIC702_Amb_2013_R4	8	15	1.444	0.19	1.708	12	1.764	763.607	0	0	0	0	0	0					FAB6999_Amb_2013_R2	9	25	2.592	0.316	2.832	19	2.808	1226.53	0	0	0	0	0	0
CIC702_Amb_2013_R4	7	15	1.416	0.174	1.672	12	1.72	902.044	0	0	0	0	0	0					FAB6999_Amb_2013_R2	9	25	2.466	0.3	2.73	19	2.856	1251.22	0	0	0	0	0	0
CIC702_Amb_2013_R4	7	16	1.472	0.204	1.692	11	1.72	291.423	0	0	0	0	0	0					FAB6999_Amb_2013_R2	9	25	1.68	0.346	2.79	19	2.796	1274.15	0	0	0	0	0	0
CIC702_Amb_2013_R4	6.986	16	1.496	0.236	1.716	12	1.74	827.106	0	0	0	0	0	0					FAB6999_Amb_2013_R4	9	25	2.49	0.386	2.79	19	2.73	1336.31	0	0	0	0	0	0
CIC5_Amb_2013_R5	8	16	1.488	0.206	1.708	12	1.716	803.728	0	0	0	0	0	0					FAB6999_Amb_2013_R4	8	25	2.556	0.362	2.718	19	2.724	810.341	0	0	0	0	0	0
CIC5_Amb_2013_R5	8	16	1.44	0.212	1.692	12	1.704	1303.69	0	0	0	0	0	0					FAB6999_Amb_2013_R4	9	25	2.58	0.288	2.706	19	2.79	1306.77	0	0	0	0	0	0
CIC5_Amb_2013_R5	8	17	1.472	0.24	1.728	13	1.788	1006.97	0	0	0	0	0	0					FAB6999_Amb_2013_R4	8	25	1.656	0.35	2.718	19	2.724	742.445	0	0	0	0	0	0
CIC5_Amb_2013_R5	8	17	1.5	0.208	1.628	12	1.708	1293.99	0	0	0	0	0	0					FAB129_Amb_2013_R6	8	25	2.484	0.346	1.852	19	2.754	768.457	0	0	0	0	0	0
CIC5_Amb_2013_R5	8	17	1.456	0.238	1.68	13	1.692	1265.33	0	0	0	0	0	0					FAB129_Amb_2013_R6	8	25	1.64	0.342	2.676	19	2.712	787.856	0	0	0	0	0	0
CIC31_Amb_2013_R5	8	19	1.504	0.286	1.752	14	1.776	1198.32	0	0	0	0	0	0					FAB129_Amb_2013_R6	8	25	1.624	0.348	2.706	19	2.724	809.018	0	0	0	0	0	0
CIC31_Amb_2013_R5	8	19	1.576	0.252	1.696	14	1.796	1169.66	0	0	0	0	0	0					FAB129_Amb_2013_R6	8	26	1.656	0.32	2.706	19	2.844	794.91	0	0	0	0	0	0
CIC31_Amb_2013_R5	8	19	1.484	0.282	1.764	14	1.828	135.792	0	0	0	0	0	0					FAB129_Amb_2013_R6	8	26	1.692	0.304	2.742	19	2.7	766.252	0	0	0	0	0	0
CIC737_Amb_2013_R3	9	22	1.576	0.296	2.67	16	2.712	1162.16	0	0	0	0	0	0					FAB82_Amb_2013_R7	7.984	25	1.68	0.302	2.736	20	2.724	810.355	0	0	0	0	0	0
CIC737_Amb_2013_R3	9	22	1.568	0.266	1.812	17	1.788	1021.52	0	0	0	0	0	0					FAB82_Amb_2013_R7	8	26	1.684	0.292	2.736	19	2.79	907.775	0	0	0	0	0	0
CIC737_Amb_2013_R3	9	22	1.64	0.322	1.792	16	1.748	1173.19	0	0	0	0	0	0					FAB82_Amb_2013_R7	8	26	2.496	0.324	2.82	19	2.796	872.946	0	0	0	0	0	0
CIC737_Amb_2013_R3	8	22	1.576	0.258	1.784	16	1.792	896.313	0	0	0	0	0	0					FAB82_Amb_2013_R7	8	25	2.538	0.302	2.79	19	2.778	903.808	0	0	0	0	0	0
CIC737_Amb_2013_R3	7.984	22	1.596	0.264	1.788	16	1.8	952.76	0	0	0	0	0	0					FAB82_Amb_2013_R7	8	26	1.684	0.302	2.73	19	2.748	895.431	0	0	0	0	0	0
CIC49_Amb_2013_R3	9	22	2.484	0.258	1.74	17	1.824	1185.53	0	0	0	0	0	0					FAB6999_Amb_2013_R3	8	26	2.598	0.298	2.748	19	2.778	982.726	0	0	0	0	0	0
CIC49_Amb_2013_R3	9	22	1.596	0.258	1.752	16	2.736	1371.58	0	0	0	0	0	0					FAB6999_Amb_2013_R3	8	25	1.708	0.314	2.712	19	2.784	162.685	0	0	0	0	0	0
CIC49_Amb_2013_R3	8.982	22	1.656	0.25	2.76	16	1.828	1374.24	0	0	0	0	0	0					FAB6999_Amb_2013_R3	8	25	1.624	0.298	2.742	19	2.784	861.042	0	0	0	0	0	0
CIC204_Amb_2013_R4	9	22	1.56	0.26	2.73	16	1.776	1441.68	0	0	0	0	0	0					FAB129_Amb_2013_R5	8	26	1.704	0.332	2.718	19	2.82	156.954	0	0	0	0	0	0
CIC204_Amb_2013_R4	9	22	1.668	0.246	2.658	16	1.816	382.685	0	0	0	0	0	0					FAB129_Amb_2013_R5	8	26	1.68	0.32	2.754	19	2.802	764.93	0	0	0	0	0	0
CIC204_Amb_2013_R4	9	22	1.656	0.274	2.736	16	2.694	1407.29	0	0	0	0	0	0					FAB129_Amb_2013_R5	9	26	1.692	0.31	2.712	20	2.79	1171.86	0	0	0	0	0	0
CIC204_Amb_2013_R4	9	22	1.64	0.31	2.742	17	1.8	800.2	0	0	0	0	0	0					FAB129_Amb_2013_R5	9	26	2.562	0.312	2.796	19	2.79	1146.29	0	0	0	0	0	0
CIC204_Amb_2013_R4	9	22	1.624	0.262	1.772	17	1.824	930.701	0	0	0	0	0	0					FAB129_Amb_2013_R5	9	27	2.58	0.328	2.766	19	2.736	1088.54	0	0	0	0	0	0
CIC5_Amb_2013_R3	10	22	1.588	0.262	1.824	17	2.808	1739.72	0	0	0	0	0	0					FAB571_Amb_2013_R1	10	26	2.472	0.298	2.79	19	2.826	953.627	0	0	0	0	0	0
CIC5_Amb_2013_R3	9	23	1.628	0.274	1.828	17	2.796	1399.36	0	0	0	0	0	0					FAB571_Amb_2013_R1	11	26	2.586	0.316	2.784	19	2.826	1463.73	0	0	0	0	0	0
CIC5_Amb_2013_R3	9	23	1.6	0.264	1.8	17	2.814	722.164	0	0	0	0	0	0					FAB571_Amb_2013_R1	11	26	1.68	0.302	2.796	19	2.766	1414.35	0	0	0	0	0	0
CIC221_Amb_2013_R5	9	22	1.656	0.252	1.82	17	1.828	1401.12	0	0	0	0	0	0					FAB571_Amb_2013_R1	11	26	2.49	0.294	2.73	20	2.844	1270.18	0	0	0	0	0	0
CIC221_Amb_2013_R5	8	22	1.68	0.272	1.804	17	2.718	1008.3	0	0	0	0	0	0					FAB7200_Amb_2013_R7	11	26	1.708	0.272	2.748	19	2.778	1397.15	0	0	0	0	0	0
CIC221_Amb_2013_R5	8	22	1.592	0.25	1.804	16	2.754	1158.64	0	0	0	0	0	0					FAB7200_Amb_2013_R7	11	26	2.568	0.292	1.856	19	2.832	1358.36	0	0	0	0	0	0
CIC648_Amb_2013_R2	8	22	1.552	0.278	2.7	16	1.804	1063.85	0	0	0	0	0	0					FAB7200_Amb_2013_R7	11	27	2.496	0.318	2.766	19	2.82	1475.19	0	0	0	0	0	0
CIC648_Amb_2013_R2	7	22	1.592	0.284	1.784	17	1.76	768.457	0	0	0	0	0	0					FAB7200_Amb_2013_R7	10	27	1.668	0.292	2.76	19	2.772	872.505	0	0	0	0	0	0
CIC648_Amb_2013_R2	7	22	2.46	0.292	1.776	17	1.812	946.573	0	0	0	0	0	0					FAB6975_Amb_2013_R5	6.986	21	4.83	0.752	4.96	16	3.92	638.409	0	0	0	0	0	0
CIC648_Amb_2013_R2	7	22	1.672	0.302	1.74	17	1.82	872.064	0	0	0	0	0	0					FAB6975_Amb_2013_R5	6.986	21	3.672	0.344	4.96	16	2.85	792.718	0	0	0	0	0	0
CIC737_Amb_2013_R5	7	22	1.632	0.232	1.764	17	1.796	417.074	0	0	0	0	0	0					FAB6975_Amb_2013_R5	7	21	2.58	0.282	3.864	17	2.826	701.002	0	0	0	0	0	0
CIC737_Amb_2013_R5	7	22	1.66	0.278	2.706	17	1.76	821.804	0	0	0	0	0	0					FAB6975_Amb_2013_R5	6.986	21	2.556	0.302	3.832	16	2.808	686.024	0	0	0	0	0	0
CIC737_Amb_2013_R5	6.986	22	1.616	0.268	2.682	17	1.78	279.531	0	0	0	0	0	0					FAB6956_Amb_2013_R2	7	21	1.52	0.242	2.814	16	2.676	564.329	0	0	0	0	0	0
CIC221_Amb_2013_R1	8	22	1.572	0.252	2.766	17	2.736	1182.89	0	0	0	0	0	0					FAB6956_Amb_2013_R2	6.986	21	1.564	0.254	2.646	16	2.724	656.485	0	0	0	0	0	0
CIC221_Amb_2013_R1	8	22	1.532	0.29	1.8	17	2.772	453.667	0	0	0	0	0	0					FAB6956_Amb_2013_R2	8	21	1.596	0.258	2.682	16	2.754	1123.81	0	0	0	0	0	0
CIC221_Amb_2013_R1	9	23	1.64	0.312	2.61	17	2.736	1483.13	0	0	0	0	0	0					FAB6956_Amb_2013_R2	7	21	1.484	0.24	2.706	16	2.778	660.882	0	0	0	0	0	0
CIC221_Amb_2013_R1	9	23	1.668	0.278	2.694	17	2.79	1435.95	0	0	0	0	0	0					FAB6956_Amb_2013_R2	7	21	1.552	0.268	2.736	15	2.706	712.465	0	0	0	0	0	0
CIC204_Amb_2013_R5	9	23	1.72	0.284	2.724	17	1.832	519.359	0	0	0	0	0	0					FAB6146_Amb_2013_R4	7	21	1.544	0.222	2.724	16	1.792	712.465	0	0	0	0	0	0
CIC204_Amb_2013_R5	9	23	1.584	0.256	2.736	17	2.724	1260.04	0	0	0	0	0	0					FAB6146_Amb_2013_R4	6.986	21	1.468	0.232	1.804	15	1.804	686.024	0	0	0	0	0	0
CIC204_Amb_2013_R5	9	23	1.576	0.282	1.732	17	1.8	1401.56	0	0	0	0	0	0					FAB6146_Amb_2013_R4	7	20	1.568	0.266	1.756	16	1.812	740.241	0	0	0	0	0	0
CIC204_Amb_2013_R5	8	23	1.62	0.254	1.784	17	2.712	969.499	0	0	0	0	0	0					FAB6146_Amb_2013_R4	6.986	20	1.58	0.234	1.792	16	2.742	704.541	0	0	0	0	0	0
CIC205_Amb_2013_R1	8	23	1.576	0.286	2.616	17	2.778	469.098	0	0	0	0	0	0					FAB6146_Amb_2013_R4	7	21	1.524	0.252	1.732	16	1.788	708.497	0	0	0	0	0	0
CIC205_Amb_2013_R1	8	23	1.648	0.302	2.694	17	2.76	1070.02	0	0	0	0	0	0					FAB7458_Amb_2013_R6	6.972	21	1.508	0.266	1.776	16	1.848	783.472	0	0	0	0	0	0
CIC205_Amb_2013_R1	7.984	22	1.62	0.28	1.796	17	2.73	1076.65	0	0	0	0	0	0					FAB7458_Amb_2013_R6	7	21	1.488	0.248	2.622	17	1.796	929.82	0	0	0	0	0	0
CIC205_Amb_2013_R1	8.964	23	1.664	0.264	2.706	17	1.82	1565.6	0	0	0	0	0	0					FAB7458_Amb_2013_R6	6.986	21	1.532	0.274	1.756	16	2.718	893.239	0	0	0	0	0	0
CIC180_Amb_2013_R3	8	23	1.648	0.252	2.718	17	2.754	963.768	0	0	0	0	0	0					FAB7458_Amb_2013_R6	7	21	1.604	0.272	1.744	16	1.796	853.106	0	0	0	0	0	0
CIC180_Amb_2013_R3	8	23	1.604	0.286	1.764	17	2.736	1060.32	0	0	0	0	0	0					FAB129_Amb_2013_R2	8	15	1.56	0.196	1.696	11	1.772	563.888	0	0	0	0	0	0
CIC180_Amb_2013_R3	8	23	1.604	0.322	2.682	17	1.816	968.617	0	0	0	0	0	0					FAB129_Amb_2013_R2	8.982	15	1.496	0.182	1.732	11	1.776	1137.93	0	0	0	0	0	0
CIC180_Amb_2013_R3	8	23	1.632	0.28	2.766	17	1.836	1096.91	0	0	0	0	0	0					FAB129_Amb_2013_R2	9	15	1.468	0.206	1.72	11	1.764	1115.87	0	0	0	0	0	0
CIC180_Amb_2013_R3	7.984	23	1.604	0.276	1.788	17	2.742	1152.04	0	0	0	0	0	0					FAB129_Amb_2013_R2	9	15	1.548	0.212	1.716	11	1.756	1087.66	0	0	0	0	0	0
CIC58_Amb_2013_R1	8	23	1.7	0.266	2.814	18	2.748	1109.7	0	0	0	0	0	0					FAB82_Amb_2013_R2	8.982	16	1.416	0.19	1.688	12	1.792	1181.58	0	0	0	0	0	0
CIC58_Amb_2013_R1	8	23	1.688	0.298	2.766	17	1.856	975.23	0	0	0	0	0	0					FAB82_Amb_2013_R2	9	16	1.416	0.22	1.704	12	1.736	1215.95	0	0	0	0	0	0
CIC58_Amb_2013_R1	8	23	1.62	0.266	2.724	17	2.832	994.188	0	0	0	0	0	0					FAB82_Amb_2013_R2	9	16	1.48	0.178	1.668	12	1.764	1337.64	0	0	0	0	0	0
CIC18_Amb_2013_R3	8	24	1.616	0.272	2.724	18	2.742	950.982	0	0	0	0	0	0					FAB6956_Amb_2013_R8	9	17	1.432	0.238	1.744	13	1.792	783.006	0	0	0	0	0	0
CIC18_Amb_2013_R3	7.984	23	1.588	0.27	1.824	18	1.82	1030.8	0	0	0	0	0	0					FAB6956_Amb_2013_R8	9	17	1.408	0.238	1.684	13	1.772	1212.42	0	0	0	0	0	0
CIC18_Amb_2013_R3	7.984	23	1.596	0.26	2.724	18	1.768	1093.84	0	0	0	0	0	0					FAB6956_Amb_2013_R8	8.964	17	1.388	0.228	1.716	12	1.748	1174.1	0	0	0	0	0	0
CIC18_Amb_2013_R5	8	24	2.466	0.29	2.706	18	2.748	491.583	0	0	0	0	0	0					FAB6956_Amb_2013_R8	8.982	17	1.424	0.214	1.712	13	1.784	1178.49	0	0	0	0	0	0
CIC18_Amb_2013_R5	8	23	1.672	0.258	2.664	17	2.79	786.092	0	0	0	0	0	0					FAB6956_Amb_2013_R8	9	17	1.484	0.188	1.68	13	1.788	1233.59	0	0	0	0	0	0
CIC18_Amb_2013_R5	8	24	1.608	0.276	2.73	17	2.7	1138.36	0	0	0	0	0	0					FAB7200_Amb_2013_R3	9	17	1.404	0.232	1.688	13	1.68	817.395	0	0	0	0	0	0
CIC18_Amb_2013_R5	8	23	1.604	0.27	2.73	17	2.748	503.928	0	0	0	0	0	0					FAB7200_Amb_2013_R3	8	17	1.408	0.238	1.644	13	1.792	764.489	0	0	0	0	0	0
CIC18_Amb_2013_R4	8	24	1.664	0.268	2.724	18	2.766	1195.67	0	0	0	0	0	0					FAB7200_Amb_2013_R3	8	17	1.408	0.214	1.712	13	1.736	835.912	0	0	0	0	0	0
CIC18_Amb_2013_R4	8	24	2.382	0.26	1.872	18	2.82	894.99	0	0	0	0	0	0					FAB7200_Amb_2013_R3	9	17	1.424	0.248	1.732	13	1.776	1156.43	0	0	0	0	0	0
CIC18_Amb_2013_R4	7.984	23	1.64	0.26	2.694	18	1.82	0	0	0	0	0	0	0					FAB82_Amb_2013_R6	13	20	1.488	0.22	1.68	14	2.628	1744.13	0	0	0	0	0	0
CIC18_Amb_2013_R4	8	23	1.656	0.274	2.754	17	2.79	1104.85	0	0	0	0	0	0					FAB82_Amb_2013_R6	13	20	1.548	0.244	1.76	14	2.748	1844.21	0	0	0	0	0	0
CIC18_Amb_2013_R4	8	24	1.632	0.272	2.784	18	2.724	1123.81	0	0	0	0	0	0					FAB82_Amb_2013_R6	13	20	1.456	0.254	1.748	14	2.718	1791.3	0	0	0	0	0	0
CIC58_Amb_2013_R3	9	24	1.648	0.274	2.772	18	2.772	1344.25	0	0	0	0	0	0					FAB82_Amb_2013_R6	14	21	1.588	0.26	1.74	14	2.772	2016.59	0	0	0	0	0	0
CIC58_Amb_2013_R3	9	24	2.4	0.308	2.73	17	2.76	1407.74	0	0	0	0	0	0					FAB82_Amb_2013_R6	15	21	1.544	0.266	1.796	14	2.79	2305.37	0	0	0	0	0	0
CIC58_Amb_2013_R3	9	24	1.676	0.282	2.736	18	2.754	1409.06	0	0	0	0	0	0					FAB571_Amb_2013_R3	65	37	3.728	0.266	4.94	18	4.96	7247.21	0	0	0	0	0	109.004
CIC94_Amb_2013_R4	10	24	2.562	0.33	2.73	18	2.844	1739.28	0	0	0	0	0	0					FAB571_Amb_2013_R3	51	34	2.838	0.274	4.93	18	3.976	5886.65	0	0	0	0	0	45.234
CIC94_Amb_2013_R4	9	25	1.676	0.28	2.766	18	2.784	1256.07	0	0	0	0	0	0					FAB571_Amb_2013_R3	45	32	2.736	0.304	3.912	18	3.912	4924.21	0	0	0	0	0	51.7686
CIC94_Amb_2013_R4	10	24	2.556	0.256	2.724	18	2.82	1678	0	0	0	0	0	0					FAB7458_Amb_2013_R4	79	40	3.872	0.268	5.976	18	5.964	9672.95	0	0	0	0	0	184.412
CIC701_Amb_2013_R2	8.982	25	2.592	0.288	2.808	19	2.88	1231.4	0	0	0	0	0	0					FAB7458_Amb_2013_R4	74	39	3.832	0.282	4.98	18	4.97	12288.7	0	0	0	0	0	124.425
CIC701_Amb_2013_R2	9	25	1.668	0.254	2.754	18	2.778	989.78	0	0	0	0	0	0					FAB7458_Amb_2013_R4	37	30	2.664	0.302	3.96	18	3.936	3779.24	0	0	0	0	0	55.1758
CIC701_Amb_2013_R2	9	24	1.636	0.328	2.808	19	2.838	1309.42	0	0	0	0	0	0					FAB6975_Amb_2013_R1	29	29	2.67	0.258	3.856	18	2.934	3777.92	0	0	0	0	0	0
CIC701_Amb_2013_R2	9	25	1.732	0.31	2.802	18	2.856	1124.69	0	0	0	0	0	0					FAB6975_Amb_2013_R1	46	32	2.694	0.302	3.936	18	3.928	8583.53	0	0	0	0	0	47.3914
CIC58_Amb_2013_R2	9	25	2.544	0.298	2.844	18	2.754	1225.65	0	0	0	0	0	0					FAB6975_Amb_2013_R1	45	32	2.82	0.278	3.888	18	3.952	6213.35	0	0	0	0	0	41.456
CIC58_Amb_2013_R2	10	25	1.708	0.3	2.73	19	2.808	1655.07	0	0	0	0	0	0					FAB6975_Amb_2013_R1	23	27	1.68	0.288	2.832	17	2.874	1162.61	0	0	0	0	0	0
CIC58_Amb_2013_R2	10	25	1.648	0.32	2.82	19	2.766	1598.2	0	0	0	0	0	0					FAB6975_Amb_2013_R1	31	29	2.724	0.268	3.872	18	2.958	4460.84	0	0	0	0	0	0
CIC58_Amb_2013_R2	10	26	1.668	0.324	2.7	19	2.844	0	0	0	0	0	0	0					FAB6956_Amb_2013_R5	22	27	2.67	0.288	2.874	18	2.874	2702.16	0	0	0	0	0	0
CIC50_Amb_2013_R1	9	25	1.6	0.31	2.754	19	2.844	853.106	0	0	0	0	0	0					FAB6956_Amb_2013_R5	21	26	2.514	0.302	2.814	18	2.838	1409.94	0	0	0	0	0	0
CIC50_Amb_2013_R1	9	25	1.66	0.304	2.796	19	2.688	1182.89	0	0	0	0	0	0					FAB6956_Amb_2013_R5	19	26	2.604	0.28	2.85	18	2.82	2398.84	0	0	0	0	0	0
CIC50_Amb_2013_R1	9	25	1.648	0.332	2.844	19	2.772	1153.35	0	0	0	0	0	0					FAB6146_Amb_2013_R7	20	28	2.598	0.288	2.892	18	2.892	1598.64	0	0	0	0	0	0
CIC50_Amb_2013_R1	9	25	1.664	0.292	2.784	19	2.778	1185.09	0	0	0	0	0	0					FAB6146_Amb_2013_R7	21	28	2.556	0.336	2.844	18	2.838	2880.28	0	0	0	0	0	0
CIC50_Amb_2013_R1	9	25	2.508	0.306	2.772	19	2.814	1171.42	0	0	0	0	0	0					FAB6146_Amb_2013_R7	23	28	2.598	0.288	2.838	18	2.904	935.551	0	0	0	0	0	0
CIC210_Amb_2013_R3	10	25	2.616	0.312	2.838	18	2.808	1431.98	0	0	0	0	0	0					FAB6146_Amb_2013_R7	22	28	2.562	0.32	2.814	18	2.856	2273.19	0	0	0	0	0	0
CIC210_Amb_2013_R3	10	25	2.52	0.348	2.742	19	2.838	1538.24	0	0	0	0	0	0					FAB82_Amb_2013_R8	89	50	4.87	0.266	5.976	19	6.958	20907.1	174.445	0	0	0	0	234.76
CIC210_Amb_2013_R3	10	25	2.466	0.284	2.814	19	2.82	1480.92	0	0	0	0	0	0					FAB82_Amb_2013_R8	94	49	3.904	0.252	5.988	20	6.986	14228.6	33.2945	0	0	0	0	213.327
CIC210_Amb_2013_R3	9	25	2.568	0.248	2.784	18	2.844	1094.27	0	0	0	0	0	0					FAB82_Amb_2013_R8	85	48	3.888	0.312	5.988	19	6	10886.7	0	0	0	0	0	169.281
CIC28_Amb_2013_R2	9	25	2.466	0.32	2.82	19	2.754	755.23	0	0	0	0	0	0					FAB82_Amb_2013_R8	24	28	2.616	0.288	2.826	19	2.838	2997.11	0	0	0	0	0	0
CIC28_Amb_2013_R2	9	25	2.43	0.31	2.754	19	2.736	1066.05	0	0	0	0	0	0					FAB7458_Amb_2013_R2	62	38	3.792	0.316	4.99	19	5.988	1477.39	0	0	0	0	0	100.102
CIC28_Amb_2013_R2	9	25	1.684	0.288	2.802	19	1.856	1125.13	0	0	0	0	0	0					FAB7458_Amb_2013_R2	76	42	3.88	0.276	5.964	19	6.972	12464.6	0	0	0	7.2173	0	238.836
CIC28_Amb_2013_R2	9	25	2.544	0.336	2.778	19	2.748	1105.29	0	0	0	0	0	0					FAB7458_Amb_2013_R2	60	38	3.784	0.314	4.94	19	5.964	5216.95	0	0	0	0	0	149.043
CIC209_Amb_2013_R2	10	25	2.46	0.274	2.826	19	2.802	1581	0	0	0	0	0	0					FAB7458_Amb_2013_R2	52	35	3.712	0.29	3.968	19	4.97	7386.09	0	0	0	0	0	82.1608
CIC209_Amb_2013_R2	9	25	2.544	0.294	2.784	19	2.796	1270.62	0	0	0	0	0	0					FAB6146_Amb_2013_R6	22	28	2.628	0.292	2.868	19	2.922	2578.72	0	0	0	0	0	0
CIC209_Amb_2013_R2	9	26	2.448	0.288	2.79	19	2.82	1324.41	0	0	0	0	0	0					FAB6146_Amb_2013_R6	22	28	2.592	0.306	2.904	19	2.874	2674.39	0	0	0	0	0	0
CIC694_Amb_2013_R1	72	38	10	1.096	10	11	7.984	9464.41	146.751	0	0	0	0	0					FAB6146_Amb_2013_R6	22	28	2.652	0.304	2.838	19	2.868	2640.88	0	0	0	0	0	0
CIC694_Amb_2013_R1	76	39	7.968	0.928	7.984	11	5.964	10878.3	161.21	0	0	0	0	99.1416					FAB6146_Amb_2013_R6	22	29	2.676	0.272	2.892	19	2.82	2815.03	0	0	0	0	0	0
CIC694_Amb_2013_R1	77	39	6.958	0.418	7	12	5.928	9726.29	156.104	0	0	0	0	122.207					FAB6146_Amb_2013_R6	21	29	2.538	0.31	2.814	19	2.898	2448.22	0	0	0	0	0	0
CIC694_Amb_2013_R1	77	39	4.93	0.888	6.972	12	4.98	11581.1	166.03	0	0	0	0	123.534					FAB7200_Amb_2013_R6	21	29	2.658	0.284	2.898	19	2.844	2695.55	0	0	0	0	0	0
CIC694_Amb_2013_R1	77	40	4.83	1.044	5.988	12	4.96	11743.8	187.002	0	0	0	0	148.822					FAB7200_Amb_2013_R6	21	29	2.7	0.282	2.874	19	2.82	835.471	0	0	0	0	0	0
CIC94_Amb_2013_R3	81	42	3.848	0.372	4.97	12	5.976	12373.8	190.936	0	0	0	0	232.162					FAB7200_Amb_2013_R6	22	29	2.646	0.328	2.886	19	2.844	2703.49	0	0	0	0	0	0
CIC94_Amb_2013_R3	87	45	3.768	0.314	5.976	12	6.958	10541.5	245.515	0	0	0	0	294.968					FAB7200_Amb_2013_R6	20	28	2.538	0.326	2.844	19	2.856	1884.77	0	0	0	0	0	0
CIC94_Amb_2013_R3	82	43	3.864	0.376	6	12	5.988	11770.7	202.998	0	0.0683448	28.2966	0	234.385					FAB6999_Amb_2013_R1	17	27	2.646	0.302	2.844	19	2.838	1726.05	0	0	0	0	0	0
CIC94_Amb_2013_R3	86	44	3.792	0.324	5.988	12	4.99	14021.4	238.715	0	0	24.4899	0	183.37					FAB6999_Amb_2013_R1	18	27	2.628	0.31	2.808	19	2.856	2417.35	0	0	0	0	0	0
CIC94_Amb_2013_R3	81	45	3.784	0.314	5.988	12	6	12558.1	266.93	0	0	21.1633	0	253.884					FAB6999_Amb_2013_R1	17	28	2.532	0.292	2.826	19	2.88	484.529	0	0	0	0	0	0
CIC94_Amb_2013_R5	89	50	3.856	0.286	5.976	14	5.988	13703	283.629	0	0	10.7835	0	239.352					FAB6999_Amb_2013_R1	18	27	2.61	0.328	2.796	19	2.838	2542.57	0	0	0	0	0	0
CIC94_Amb_2013_R5	86	49	3.784	0.292	5.952	14	6	11239.4	244.655	0	0	0	0	220.295					FAB6999_Amb_2013_R1	17	28	2.538	0.298	2.838	19	2.862	2041.28	0	0	0	0	0	0
CIC94_Amb_2013_R5	89	50	3.84	0.28	5.976	15	7	13493.6	261.798	0	0	21.6452	0	319.357					FAB6997_Amb_2013_R2	15	27	2.562	0.272	2.862	19	2.838	1697.84	0	0	0	0	0	0
CIC94_Amb_2013_R5	90	49	3.856	0.292	5.988	14	5.988	14156.7	246.818	0	0	17.6763	0	243.282					FAB6997_Amb_2013_R2	16	28	2.574	0.28	2.856	19	2.856	2153.71	0	0	0	0	0	0
CIC49_Amb_2013_R1	82	46	3.808	0.34	5.964	15	5	10840	133.543	0	0	8.33957	0	160.828					FAB6997_Amb_2013_R2	17	28	2.556	0.292	2.838	20	2.886	2405.45	0	0	0	0	0	0
CIC49_Amb_2013_R1	83	47	3.88	0.284	5.964	15	4.97	10944.4	140.082	0	0	14.1111	0	162.018					FAB6997_Amb_2013_R2	16	28	2.472	0.352	2.748	20	2.928	1957.52	0	0	0	0	0	0
CIC49_Amb_2013_R1	86	47	3.896	0.362	5.952	15	4.95	11727.5	140.603	0	0	18.4808	0	146.228					FAB6997_Amb_2013_R2	16	28	2.64	0.33	2.796	19	2.892	1982.2	0	0	0	0	0	0
CIC49_Amb_2013_R1	86	47	3.84	0.31	5.976	15	4.99	11785.2	133.569	0	0	13.028	0	156.38					FAB6146_Amb_2013_R3	19	29	2.67	0.294	2.874	20	2.886	2407.21	0	0	0	0	0	0
CIC49_Amb_2013_R1	82	46	3.888	0.314	5.964	15	6	10267.3	119.006	0	0	0	0	228.08					FAB6146_Amb_2013_R3	19	29	2.622	0.344	2.88	19	2.898	2054.51	0	0	0	0	0	0
CIC90_Amb_2013_R5	84	47	3.912	0.308	5.976	16	5.976	10756.2	93.2665	0	0	0	0	211.994					FAB6146_Amb_2013_R3	20	29	2.67	0.31	2.832	19	2.898	2690.7	0	0	0	0	0	0
CIC90_Amb_2013_R5	83	47	3.864	0.288	5.988	16	5.976	10412.7	70.1843	0	0	0	0	220.224					FAB6146_Amb_2013_R3	21	29	2.628	0.312	2.88	20	2.844	2887.78	0	0	0	0	0	0
CIC90_Amb_2013_R5	89	48	3.84	0.328	5.988	16	5.964	13661.6	128.593	0	0	0	0	222.376					FAB6146_Amb_2013_R3	24	30	2.694	0.322	2.868	20	3.896	3597.15	0	0	0	0	0	8.46832
CIC90_Amb_2013_R5	89	48	3.816	0.324	5.976	16	6	12752.1	112.285	0	0	0	0	231.046					FAB7479_Amb_2013_R7	20	30	2.664	0.37	2.88	21	3.912	2763.01	0	0	0	0	0	0
CIC90_Amb_2013_R5	89	49	3.864	0.304	5.976	16	6	13470.3	133.152	0	0	0.963847	0	220.962					FAB7479_Amb_2013_R7	22	31	2.64	0.346	2.874	20	3.904	3125.85	0	0	0	0	0	0
CIC648_Amb_2013_R3	84	46	3.872	0.316	5.964	16	4.98	10695.8	37.7495	0	0	0	0	135.324					FAB7479_Amb_2013_R7	23	31	2.766	0.4	3.84	21	3.848	3119.24	0	0	0	0	0	0
CIC648_Amb_2013_R3	84	46	3.944	0.286	5.964	17	4.99	10260.2	38.1924	0	0	0	0	135.841					FAB7479_Amb_2013_R7	21	31	2.664	0.346	2.868	21	3.888	2306.69	0	0	0	0	0	0
CIC648_Amb_2013_R3	89	47	3.832	0.328	5.976	16	4.99	12383	54.4489	0	0	0	0	142.959					FAB6956_Amb_2013_R6	28	35	2.73	0.408	2.922	21	3.96	4089.18	0	0	0	0	0	6.60514
CIC648_Amb_2013_R3	90	48	3.896	0.344	5.952	16	5.976	13123.7	75.5772	0	0	0	0	213.551					FAB6956_Amb_2013_R6	23	32	2.73	0.418	2.928	21	3.896	2819.88	0	0	0	0	0	0
CIC648_Amb_2013_R3	91	48	4.83	0.338	5.976	16	4.98	13024.5	77.5311	0	0	0	0	127.538					FAB6956_Amb_2013_R6	20	32	2.712	0.428	2.85	21	3.84	2084.49	0	0	0	0	0	0
CIC648_Amb_2013_R3	91	48	3.84	0.316	5.988	17	5.952	13785.9	79.3547	0	0	0	0	213.406					FAB6956_Amb_2013_R4	13	28	2.664	0.378	2.832	20	2.922	1634.79	0	0	0	0	0	0
CIC92_Amb_2013_R3	88	53	3.888	0.298	5.988	17	6	12306.3	183.928	0	0	0	0	197.754					FAB6956_Amb_2013_R4	12	29	2.61	0.362	2.814	21	2.874	304.208	0	0	0	0	0	0
CIC92_Amb_2013_R3	93	53	3.864	0.318	5.988	17	6	14415.1	189.581	0	0	0	0	203.537					FAB6956_Amb_2013_R4	12	28	2.652	0.342	2.808	21	2.808	1542.65	0	0	0	0	0	0
CIC92_Amb_2013_R3	87	53	3.864	0.306	5.988	17	5.988	12785.6	221.729	0	0	0	0	205.17					FAB6956_Amb_2013_R4	11	27	2.604	0.372	2.742	21	2.862	1260.48	0	0	0	0	0	0
CIC92_Amb_2013_R3	86	52	3.896	0.284	6.972	17	6.986	12402.4	180.046	0	0	30.8239	0	267.307					FAB571_Amb_2013_R7	9	27	2.646	0.36	2.754	21	2.844	1018	0	0	0	0	0	0
CIC92_Amb_2013_R3	85	52	4.86	0.304	6.986	17	5.976	11923.6	177.936	0	0	35.953	0	210.659					FAB571_Amb_2013_R7	9	28	2.616	0.358	2.838	21	2.802	795.351	0	0	0	0	0	0
CIC648_Amb_2013_R1	83	46	4.89	0.282	5.976	17	4.96	9043.81	15.9178	0	0	0	0	111.599					FAB571_Amb_2013_R7	9	28	2.58	0.312	2.808	20	2.856	1042.69	0	0	0	0	0	0
CIC648_Amb_2013_R1	82	47	3.856	0.304	5.964	17	4.98	9891.18	9.84769	0	0	0	0	122.644					FAB571_Amb_2013_R7	8	27	2.55	0.368	2.736	21	2.832	748.176	0	0	0	0	0	0
CIC648_Amb_2013_R1	86	47	3.848	0.338	6	17	5.976	11720.4	16.9078	0	0	0	0	194.569					FAB571_Amb_2013_R7	8.982	28	2.664	0.378	2.748	21	2.826	1128.23	0	0	0	0	0	0
CIC648_Amb_2013_R1	83	47	4.76	0.34	6	17	4.99	10616	12.6353	0	0	1.68337	0	137.176					FAB7200_Amb_2013_R4	12	29	2.598	0.314	2.802	21	2.874	1487.09	0	0	0	0	0	0
CIC648_Amb_2013_R1	81	46	4.84	0.276	5.988	17	4.94	10288.4	7.39879	0	0	0	0	137.257					FAB7200_Amb_2013_R4	11	29	2.682	0.336	2.796	21	2.892	897.195	0	0	0	0	0	0
CIC648_Amb_2013_R5	82	48	3.88	0.288	6	17	4.94	10006.3	63.4629	0	0	0	0	137.406					FAB7200_Amb_2013_R4	12	29	2.646	0.31	2.826	21	2.856	1409.06	0	0	0	0	0	0
CIC648_Amb_2013_R5	89	49	4.85	0.312	5.988	18	5.988	13542.1	71.2004	0	0	0	0	201.908					FAB7200_Amb_2013_R4	13	29	2.658	0.322	2.814	22	2.892	474.389	0	0	0	0	0	0
CIC648_Amb_2013_R5	88	48	4.86	0.318	5.988	17	4.99	12573.5	26.8076	0	0	0	0	131.17					FAB7200_Amb_2013_R4	12	29	2.712	0.356	2.82	21	2.886	1324.85	0	0	0	0	0	0
CIC648_Amb_2013_R5	90	50	3.888	0.316	5.976	18	5.988	13397.5	82.8978	0	0	0	0	204.651					FAB7200_Amb_2013_R1	11	29	2.586	0.348	2.754	22	2.85	1273.27	0	0	0	0	0	0
CIC648_Amb_2013_R5	89	49	4.8	0.284	5.964	18	4.97	11239.4	77.0881	0	0	0	0	112.413					FAB7200_Amb_2013_R1	11	28	2.568	0.292	2.802	21	2.868	1201.4	0	0	0	0	0	0
CIC648_Amb_2013_R4	76	47	3.84	0.318	5.964	18	4.95	9290.26	18.1323	0	0	0	0	133.326					FAB7200_Amb_2013_R1	11	29	2.694	0.332	2.862	21	2.85	1430.66	0	0	0	0	0	0
CIC648_Amb_2013_R4	81	48	4.89	0.284	5.988	18	4.98	10840.8	12.4269	0	0	0	0	130.801					FAB7200_Amb_2013_R1	11	29	2.55	0.346	2.808	21	2.898	1334.55	0	0	0	0	0	0
CIC648_Amb_2013_R4	82	47	4.84	0.298	5.964	18	4.98	11529.5	0	0	0	0	0	117.528					FAB7200_Amb_2013_R1	10	28	2.646	0.36	2.796	22	2.862	964.208	0	0	0	0	0	0
CIC648_Amb_2013_R4	87	49	4.85	0.314	5.988	18	5.988	13443.4	31.2364	0	0	0	0	209.619					FAB129_Amb_2013_R3	9	29	2.646	0.338	2.736	21	2.88	971.263	0	0	0	0	0	0
CIC648_Amb_2013_R4	79	47	4.85	0.314	5.988	18	4.98	10092.7	0	0	0	0	0	129.911					FAB129_Amb_2013_R3	9	29	2.622	0.298	2.796	21	2.892	897.635	0	0	0	0	0	0
CIC180_Amb_2013_R4	81	54	3.896	0.286	5.976	18	5.988	12499.4	191.275	0	0	0	0	202.872					FAB129_Amb_2013_R3	10	28	2.646	0.304	2.826	21	2.886	1356.59	0	0	0	0	0	0
CIC180_Amb_2013_R4	77	53	4.84	0.32	6	19	5.988	10303.4	141.463	0	0	0	0	197.681					FAB129_Amb_2013_R3	9	29	2.568	0.33	2.766	21	2.868	977.435	0	0	0	0	0	0
CIC180_Amb_2013_R4	78	53	3.912	0.352	5.988	19	6	10204.2	130.026	0	0	0	0	198.643					FAB7479_Amb_2013_R4	6.986	23	2.712	0.276	3.888	18	2.85	131.395	0	0	0	0	0	0
CIC180_Amb_2013_R4	82	54	4.86	0.276	5.988	19	5.988	12660.4	173.663	0	0	0	0	196.717					FAB7479_Amb_2013_R4	7	23	2.694	0.326	3.88	18	2.832	620.321	0	0	0	0	0	0
CIC180_Amb_2013_R4	81	54	3.864	0.31	5.964	19	5.976	12422.7	177.806	0	0	0	0	204.801					FAB7479_Amb_2013_R4	8	23	2.688	0.34	2.874	18	2.832	1109.26	0	0	0	0	0	0
CIC94_Amb_2013_R1	71	48	3.864	0.338	5.988	19	5.976	9854.59	20.451	0	0	0	0	195.607					FAB7479_Amb_2013_R4	8	22	2.55	0.298	2.904	17	2.868	1096.47	0	0	0	0	0	0
CIC94_Amb_2013_R1	75	48	3.864	0.336	5.952	19	6	12005.2	32.3567	0	0	0	0	201.238					FAB129_Amb_2013_R4	8	23	1.492	0.26	1.788	18	2.844	885.732	0	0	0	0	0	0
CIC94_Amb_2013_R1	75	48	3.84	0.328	6	19	5.976	11967.7	19.1222	0	0	0	0	203.392					FAB129_Amb_2013_R4	8	22	1.524	0.282	1.736	17	2.772	980.08	0	0	0	0	0	0
CIC94_Amb_2013_R1	74	50	4.86	0.316	5.976	19	5.976	11331.1	58.5912	0	0	1.80552	0	188.563					FAB129_Amb_2013_R4	7.984	23	1.524	0.296	1.744	18	2.868	913.08	0	0	0	0	0	0
CIC94_Amb_2013_R1	72	48	3.912	0.358	5.964	19	6	10928.6	26.8858	0	0	0	0	184.259					FAB129_Amb_2013_R4	8	22	1.512	0.28	2.718	17	2.808	952.746	0	0	0	0	0	0
CIC205_Amb_2013_R3	69	49	3.84	0.308	5.94	19	4.97	9511.14	32.1744	0	0	0	0	112.636					FAB6999_Amb_2013_R6	8	23	1.58	0.252	2.61	18	2.838	917.475	0	0	0	0	0	0
CIC205_Amb_2013_R3	69	49	4.73	0.34	6	19	4.94	9529.66	53.0681	0	0	0.761528	0	111.38					FAB6999_Amb_2013_R6	8	23	1.528	0.268	2.736	18	2.82	960.241	0	0	0	0	0	0
CIC205_Amb_2013_R3	76	50	3.808	0.274	5.976	19	5.988	13015.3	75.004	0	0	4.93178	0	194.715					FAB6999_Amb_2013_R6	8	22	1.632	0.274	2.724	18	2.73	0	0	0	0	0	0	0
CIC205_Amb_2013_R3	71	50	3.864	0.316	5.988	19	4.98	10631.9	50.4369	0	0	0	0	122.274					FAB6997_Amb_2013_R5	8	24	1.52	0.286	1.792	18	2.772	859.72	0	0	0	0	0	0
CIC205_Amb_2013_R3	70	50	3.88	0.312	5.988	19	5.988	10106.8	65.9119	0	0	2.04504	0	196.272					FAB6997_Amb_2013_R5	8	24	1.62	0.266	1.796	18	2.82	899.399	0	0	0	0	0	0
CIC204_Amb_2013_R3	60	44	3.832	0.332	4.97	19	4.95	8214.07	0	0	0	0	0	106.039					FAB6997_Amb_2013_R5	8	24	1.636	0.31	1.74	18	2.814	470.862	0	0	0	0	0	0
CIC204_Amb_2013_R3	64	44	3.808	0.286	4.95	19	4.95	10438.3	0	0	0	0	0	111.378					FAB6997_Amb_2013_R5	8	24	1.576	0.284	1.808	18	2.784	970.381	0	0	0	0	0	0
CIC204_Amb_2013_R3	60	44	3.872	0.306	4.98	20	4.99	8419.96	0	0	0	0	0	112.114
CIC204_Amb_2013_R3	56	43	3.8	0.296	4.94	20	3.96	7334.51	0	0	0	0	0	36.9318
CIC31_Amb_2013_R3	61	48	3.848	0.312	4.98	20	4.96	9626.21	26.9379	0	0	0	0	106.631
CIC31_Amb_2013_R3	58	47	3.784	0.268	4.96	19	4.93	8699.48	17.6373	0	0	0	0	91.2128
CIC31_Amb_2013_R3	57	48	3.816	0.332	4.94	20	3.952	7998.48	30.4289	0	0	0	0	35.3017
CIC31_Amb_2013_R3	57	47	3.848	0.322	4.93	20	4.97	8617.03	21.9098	0	0	0	0	106.333
CIC31_Amb_2013_R3	57	46	3.8	0.312	4.98	19	4.93	8952.55	0	0	0	0	0	90.4713
CIC92_Amb_2013_R4	56	46	3.776	0.346	4.92	20	4.92	7869.3	0	0	0	0	0	99.8155
CIC92_Amb_2013_R4	55	46	3.784	0.314	4.94	20	4.98	7752.02	0	0	0	0	0	108.482
CIC92_Amb_2013_R4	61	47	3.8	0.296	4.95	20	4.91	10549	22.7435	0	0	0	0	100.558
CIC92_Amb_2013_R4	59	47	3.8	0.334	5	20	4.98	9658.4	6.22646	0	0	0	0	116.416
CIC92_Amb_2013_R4	61	47	3.92	0.316	4.96	20	4.97	10716.1	8.64928	0	0	0	0	96.2489
CIC28_Amb_2013_R5	54	43	3.752	0.292	4.97	20	3.944	7795.23	0	0	0	0	0	32.1887
CIC28_Amb_2013_R5	57	43	3.744	0.326	4.98	20	4.95	9168.58	0	0	0	0	0	103.296
CIC28_Amb_2013_R5	54	43	3.856	0.326	4.94	20	3.968	7952.18	0	0	0	0	0	48.3494
CIC28_Amb_2013_R5	53	43	3.824	0.306	4.94	20	4.95	7560.68	0	0	0	0	0	116.494
CIC28_Amb_2013_R5	53	43	3.776	0.308	4.96	20	3.96	7554.07	0	0	0	0	0	31.7414
CIC50_Amb_2013_R4	56	43	3.808	0.346	4.98	20	3.944	6158.24	0	0	0	0	0	9.42514
CIC50_Amb_2013_R4	52	43	3.8	0.33	4.96	20	3.944	7388.74	0	0	0	0	0	41.9021
CIC50_Amb_2013_R4	59	43	3.76	0.326	4.97	20	4.99	10291.9	0	0	0	0	0	106.33
CIC50_Amb_2013_R4	55	44	3.776	0.334	4.96	20	4.9	8750.62	0	0	0	0	0	96.9267
CIC50_Amb_2013_R4	49	42	3.824	0.3	4.92	20	3.928	4655.71	0	0	0	0	0	17.5838
CIC92_Amb_2013_R2	10	30	2.718	0.328	2.874	21	2.856	960.24	0	0	0	0	0	0
CIC92_Amb_2013_R2	11	31	2.61	0.284	2.868	21	2.868	1879.92	0	0	0	0	0	0
CIC92_Amb_2013_R2	10	30	2.604	0.404	2.82	21	2.778	1539.56	0	0	0	0	0	0
CIC92_Amb_2013_R2	10	30	2.658	0.41	2.796	21	2.844	1556.31	0	0	0	0	0	0
CIC209_Amb_2013_R3	9	30	2.604	0.43	2.808	21	2.796	1455.35	0	0	0	0	0	0
CIC209_Amb_2013_R3	9	30	2.67	0.414	2.886	21	2.814	1450.06	0	0	0	0	0	0
CIC209_Amb_2013_R3	9	30	2.604	0.498	2.82	21	2.766	1420.96	0	0	0	0	0	0
CIC209_Amb_2013_R3	8.964	30	2.604	0.404	2.79	21	2.832	0	0	0	0	0	0	0
CIC209_Amb_2013_R3	8	29	2.592	0.372	2.79	21	2.892	1234.91	0	0	0	0	0	0
CIC49_Amb_2013_R5	8	29	2.556	0.476	2.79	22	2.802	1149.38	0	0	0	0	0	0
CIC49_Amb_2013_R5	8.982	30	2.526	0.45	2.79	21	2.82	1587.19	0	0	0	0	0	0
CIC49_Amb_2013_R5	8	29	2.622	0.436	2.796	21	2.826	1305.89	0	0	0	0	0	0
CIC49_Amb_2013_R5	8	30	2.622	0.448	2.79	21	2.856	1233.15	0	0	0	0	0	0
CIC49_Amb_2013_R5	8	29	2.538	0.454	2.778	21	2.778	1292.22	0	0	0	0	0	0
CIC50_Amb_2013_R3	6.972	29	2.658	0.43	2.82	21	2.79	957.62	0	0	0	0	0	0
CIC50_Amb_2013_R3	6.986	29	2.646	0.462	2.856	21	2.82	1001.7	0	0	0	0	0	0
CIC50_Amb_2013_R3	6.986	29	2.592	0.402	2.736	21	2.748	1136.61	0	0	0	0	0	0
CIC204_Amb_2013_R2	6	29	2.652	0.422	2.802	21	2.814	741.122	0	0	0	0	0	0
CIC204_Amb_2013_R2	7	28	2.592	0.422	2.808	21	2.718	1072.22	0	0	0	0	0	0
CIC204_Amb_2013_R2	5.976	29	2.64	0.38	2.796	22	2.784	753.488	0	0	0	0	0	0
CIC204_Amb_2013_R2	6.972	29	2.604	0.406	2.778	21	2.814	1260.95	0	0	0	0	0	0
CIC737_Amb_2013_R4	4.98	29	2.556	0.404	2.742	21	2.772	531.28	0	0	0	0	0	0
CIC737_Amb_2013_R4	6	28	2.526	0.368	2.808	22	2.748	810.341	0	0	0	0	0	0
CIC737_Amb_2013_R4	4.98	28	2.628	0.396	2.826	22	2.742	623.425	0	0	0	0	0	0
CIC737_Amb_2013_R4	4.99	29	2.658	0.396	2.814	21	2.754	699.688	0	0	0	0	0	0
CIC53_Amb_2013_R5	11	29	2.61	0.362	2.784	21	2.79	1336.31	0	0	0	0	0	0
CIC53_Amb_2013_R5	12	29	2.61	0.358	2.886	21	2.838	1769.7	0	0	0	0	0	0
CIC53_Amb_2013_R5	11	29	2.616	0.286	2.778	22	2.862	1325.29	0	0	0	0	0	0
CIC5_Amb_2013_R2	12	29	2.628	0.412	2.862	22	2.82	1875.95	0	0	0	0	0	0
CIC5_Amb_2013_R2	12	29	2.694	0.344	2.772	22	2.868	1728.7	0	0	0	0	0	0
CIC5_Amb_2013_R2	12	29	2.748	0.352	2.838	21	2.88	1940.76	0	0	0	0	0	0
CIC5_Amb_2013_R2	12	29	2.694	0.38	2.802	22	2.88	1159.52	0	0	0	0	0	0
CIC5_Amb_2013_R2	12	29	2.652	0.318	2.844	22	2.844	1917.39	0	0	0	0	0	0
CIC90_Amb_2013_R4	11	29	2.706	0.358	2.838	21	2.856	1244.61	0	0	0	0	0	0
CIC90_Amb_2013_R4	11	29	2.694	0.344	2.76	21	2.856	1432.42	0	0	0	0	0	0
CIC90_Amb_2013_R4	11	29	2.628	0.356	2.88	22	2.79	1200.52	0	0	0	0	0	0
CIC90_Amb_2013_R4	12	29	2.634	0.392	2.904	22	2.856	1890.94	0	0	0	0	0	0
CIC90_Amb_2013_R4	11	29	2.598	0.366	2.802	22	2.85	1582.32	0	0	0	0	0	0
CIC50_Amb_2013_R5	10	29	2.616	0.324	2.862	22	2.838	1085.01	0	0	0	0	0	0
CIC50_Amb_2013_R5	11	29	2.682	0.302	2.832	21	2.844	834.148	0	0	0	0	0	0
CIC50_Amb_2013_R5	10	29	2.688	0.316	2.838	22	2.796	1174.07	0	0	0	0	0	0
CIC50_Amb_2013_R5	11	29	2.64	0.298	2.82	22	2.838	1655.95	0	0	0	0	0	0
CIC50_Amb_2013_R5	10	29	2.694	0.346	2.76	21	2.844	1152.02	0	0	0	0	0	0
CIC18_Amb_2013_R2	11	28	2.586	0.344	2.808	21	2.844	1708.86	0	0	0	0	0	0
CIC18_Amb_2013_R2	11	29	2.598	0.344	2.802	22	2.796	1717.68	0	0	0	0	0	0
CIC18_Amb_2013_R2	11	29	2.658	0.324	2.826	22	2.838	1695.63	0	0	0	0	0	0
CIC18_Amb_2013_R2	11	29	2.646	0.286	2.784	22	2.85	1762.2	0	0	0	0	0	0
CIC18_Amb_2013_R2	10	29	2.592	0.352	2.844	21	2.838	974.349	0	0	0	0	0	0
CIC50_Amb_2013_R2	10	29	2.544	0.306	2.814	22	2.862	1346.45	0	0	0	0	0	0
CIC50_Amb_2013_R2	11	29	2.652	0.342	2.862	21	2.832	1761.32	0	0	0	0	0	0
CIC50_Amb_2013_R2	11	29	2.682	0.33	2.796	21	2.838	1741.92	0	0	0	0	0	0
CIC50_Amb_2013_R2	11	28	2.496	0.336	2.814	22	2.778	1808.06	0	0	0	0	0	0
CIC50_Amb_2013_R2	11	29	2.604	0.352	2.772	21	2.844	1874.63	0	0	0	0	0	0
CIC5_Amb_2013_R1	11	29	2.658	0.33	2.814	21	2.796	1842.89	0	0	0	0	0	0
CIC5_Amb_2013_R1	10	29	2.58	0.36	2.844	22	2.868	1429.78	0	0	0	0	0	0
CIC5_Amb_2013_R1	11	29	2.664	0.332	2.796	21	2.838	1808.5	0	0	0	0	0	0
CIC5_Amb_2013_R1	10	29	2.586	0.336	2.844	21	2.856	1443.01	0	0	0	0	0	0
CIC5_Amb_2013_R1	10	29	2.664	0.284	2.814	22	2.874	1315.59	0	0	0	0	0	0
CIC702_Amb_2013_R3	10	29	2.652	0.328	2.808	22	2.868	1372.91	0	0	0	0	0	0
CIC702_Amb_2013_R3	9	29	2.658	0.344	2.898	22	2.874	915.27	0	0	0	0	0	0
CIC702_Amb_2013_R3	10	29	2.652	0.328	2.766	22	2.796	1487.98	0	0	0	0	0	0
CIC702_Amb_2013_R3	10	28	2.634	0.33	2.772	21	2.91	1405.53	0	0	0	0	0	0
CIC702_Amb_2013_R3	10	29	2.622	0.288	2.814	21	2.826	1427.13	0	0	0	0	0	0
CIC31_Amb_2013_R2	10	28	2.58	0.304	2.838	21	2.904	1628.62	0	0	0	0	0	0
CIC31_Amb_2013_R2	10	28	2.652	0.322	2.808	22	2.856	1624.65	0	0	0	0	0	0
CIC31_Amb_2013_R2	10	29	2.568	0.306	2.76	21	2.796	1644.05	0	0	0	0	0	0
CIC31_Amb_2013_R2	10	28	2.634	0.284	2.82	22	2.898	1665.21	0	0	0	0	0	0
CIC28_Amb_2013_R3	9	28	2.616	0.34	2.85	22	2.784	1287.37	0	0	0	0	0	0
CIC28_Amb_2013_R3	9	29	2.652	0.31	2.736	22	2.796	1191.7	0	0	0	0	0	0
CIC28_Amb_2013_R3	9	29	2.67	0.346	2.826	22	2.838	1287.82	0	0	0	0	0	0
CIC28_Amb_2013_R3	8	28	2.688	0.362	2.814	21	2.79	759.639	0	0	0	0	0	0
CIC28_Amb_2013_R3	8	29	2.616	0.304	2.796	21	2.772	802.846	0	0	0	0	0	0
CIC701_Amb_2013_R4	9	29	2.628	0.324	2.886	22	2.79	1418.32	0	0	0	0	0	0
CIC701_Amb_2013_R4	9	28	2.724	0.322	2.856	22	2.814	1412.59	0	0	0	0	0	0
CIC701_Amb_2013_R4	9	28	2.538	0.354	2.826	22	2.814	1389.22	0	0	0	0	0	0
CIC701_Amb_2013_R4	8.982	28	2.67	0.318	2.832	21	2.82	1404.67	0	0	0	0	0	0
CIC701_Amb_2013_R4	9	29	2.664	0.32	2.82	21	2.874	1411.26	0	0	0	0	0	0
CIC701_Amb_2013_R4	9	28	2.604	0.324	2.856	22	2.772	1378.2	0	0	0	0	0	0
CIC92_Amb_2013_R1	10	29	2.616	0.302	2.808	21	2.862	1857.88	0	0	0	0	0	0
CIC92_Amb_2013_R1	10	29	2.64	0.374	2.826	22	2.844	1914.75	0	0	0	0	0	0
CIC92_Amb_2013_R1	10	28	2.682	0.324	2.808	22	2.706	1852.59	0	0	0	0	0	0
CIC92_Amb_2013_R1	10	28	2.616	0.328	2.874	21	2.796	1809.38	0	0	0	0	0	0
CIC92_Amb_2013_R1	10	29	2.658	0.358	2.838	21	2.844	1838.04	0	0	0	0	0	0
CIC209_Amb_2013_R1	60	31	10	0.398	9	11	8	9058.8	25.1924	0	0	0	0	0
CIC209_Amb_2013_R1	60	31	7.92	0.386	8.982	11	4.98	6403.81	30.7936	0	0	0	0	0
CIC209_Amb_2013_R1	57	31	5.916	0.256	6.972	11	4.94	8142.65	43.3246	0	0	0	0	92.8426
CIC209_Amb_2013_R1	55	30	4.86	0.254	5.964	11	4.97	7912.95	11.0721	0	0	0	0	127.317
CIC209_Amb_2013_R1	54	29	3.88	0.284	4.98	11	4.96	7939.84	6.20037	0	0	0	0	123.537
CIC221_Amb_2013_R4	57	31	3.76	0.258	4.91	11	3.952	6862.32	51.2445	0	0	0	0	66.6664
CIC221_Amb_2013_R4	58	32	3.808	0.256	4.94	11	3.952	7563.33	57.002	0	0	1.56793	0	76.3799
CIC221_Amb_2013_R4	58	32	2.82	0.23	4.91	11	3.96	7763.05	59.9719	0	0	3.93508	0	72.523
CIC221_Amb_2013_R4	63	33	3.712	0.228	4.96	11	4.95	10004.5	85.3988	0	0	0.564326	0	150.009
CIC221_Amb_2013_R4	60	32	3.648	0.258	4.98	11	4.96	8212.3	79.3807	0	0	0	0	150.601
CIC209_Amb_2013_R5	60	40	2.82	0.236	4.95	13	4.98	7386.09	169.104	0	0	0	0	137.919
CIC209_Amb_2013_R5	63	39	2.796	0.264	4.95	13	4.95	9814.47	130.755	0	0	6.29659	0	155.867
CIC209_Amb_2013_R5	62	42	2.85	0.254	4.96	13	4.96	9197.68	206.984	0	0	13.5904	0	161.946
CIC209_Amb_2013_R5	62	43	2.784	0.23	4.94	13	4.99	9459.12	247.938	0	0	9.42365	0	156.232
CIC221_Amb_2013_R3	61	38	2.802	0.23	4.93	14	4.99	7901.48	75.8116	0	0	1.56874	0	159.272
CIC221_Amb_2013_R3	61	38	2.73	0.25	4.95	14	4.92	8266.97	84.018	0	0	10.3447	0	147.567
CIC221_Amb_2013_R3	67	40	3.744	0.27	4.97	13	4.94	10397.3	132.11	0	0	3.48937	0	155.794
CIC221_Amb_2013_R3	73	41	3.728	0.25	4.93	14	4.94	11412.2	119.397	0	0	0	0	144.301
CIC221_Amb_2013_R3	70	43	3.76	0.24	4.95	14	4.97	10317.1	189.138	0	0	3.77154	0	158.089
CIC53_Amb_2013_R4	75	41	3.872	0.26	5.964	14	4.96	8879.8	52.2866	0	0	13.2694	0	135.92
CIC53_Amb_2013_R4	80	41	3.784	0.296	4.97	14	4.96	11788.7	63.0721	0	0	0	0	147.19
CIC53_Amb_2013_R4	80	42	3.792	0.282	5.952	15	4.95	10016	76.0461	0	0	0	0	105.743
CIC53_Amb_2013_R4	78	41	3.8	0.262	5.964	15	5	10772.9	61.6653	0	0	19.2414	0	143.032
CIC53_Amb_2013_R1	82	44	3.904	0.256	5.976	15	4.99	10564	87.8738	0	0	2.40674	0	157.196
CIC53_Amb_2013_R1	81	44	3.856	0.252	5.976	15	4.98	10443.2	76.6193	0	0	6.69532	0	148.3
CIC53_Amb_2013_R1	81	44	3.856	0.27	6	15	4.96	11089.5	94.0742	0	0	14.0281	0	150.082
CIC53_Amb_2013_R1	81	44	3.832	0.26	5.952	15	4.98	10951.1	79.3807	0	0	6.41668	0	140.366
CIC53_Amb_2013_R1	78	44	3.88	0.3	5.976	15	4.97	9650.46	89.7234	0	0	12.547	0	134.361
CIC205_Amb_2013_R5	80	45	3.848	0.252	6	15	5.988	10829.8	102.619	0	0	7.85572	0	213.475
CIC205_Amb_2013_R5	85	46	3.88	0.242	5.976	16	6	13182.8	127.421	0	0	10.3827	0	202.87
CIC205_Amb_2013_R5	83	47	3.792	0.274	5.988	16	6	11856.6	142.088	0	0	0	0	208.134
CIC205_Amb_2013_R5	82	47	3.816	0.296	5.988	16	6	11639.3	143.782	0	0	7.25548	0	188.485
CIC205_Amb_2013_R5	83	46	3.88	0.268	5.988	16	5.988	11582	119.136	0	0	7.77651	0	202.13
CIC737_Amb_2013_R1	78	46	3.864	0.272	5.964	15	4.98	9582.57	96.9138	0	0	0	0	127.983
CIC737_Amb_2013_R1	80	47	3.84	0.266	5.976	16	4.97	10221.8	102.88	0	0	10.4628	0	117.01
CIC737_Amb_2013_R1	81	47	4.85	0.262	5.988	16	4.98	11026.9	123.8	0	0	2.84664	0	130.207
CIC737_Amb_2013_R1	85	47	3.848	0.256	5.976	16	4.99	12271.9	124.19	0	0	0	0	121.012
CIC737_Amb_2013_R1	78	46	3.92	0.274	6	16	4.97	9803.89	102.671	0	0	1.88377	0	137.994
CIC737_Amb_2013_R1	77	45	3.864	0.286	6	16	4.99	9592.26	76.1243	0	0	5.77154	0	129.687
CIC90_Amb_2013_R1	90	53	4.81	0.276	5.976	16	5.976	13940.2	257.994	0	0	5.05204	0	205.617
CIC90_Amb_2013_R1	93	52	4.92	0.286	6.986	17	7	14809.2	213.028	0	0	31.5442	0	272.717
CIC90_Amb_2013_R1	99	55	3.848	0.274	5.988	16	6.972	17184.2	277.038	0	0	0	0	293.706
CIC90_Amb_2013_R1	88	53	4.9	0.264	5.964	16	5.988	13009.1	238.142	0	0	0	0	201.018
CIC702_Amb_2013_R2	86	52	3.872	0.23	6	16	5.952	11887.9	213.132	0	0	0	0	201.987
CIC702_Amb_2013_R2	83	52	3.912	0.256	5.976	17	5.976	10111.6	201.409	0	0	0	0	202.503
CIC702_Amb_2013_R2	84	52	3.88	0.24	6	17	5.976	9369.62	186.012	0	0	0	0	185.3
CIC702_Amb_2013_R2	86	52	4.9	0.276	5.976	17	6	11444.4	203.962	0	0	0	0	198.94
CIC702_Amb_2013_R2	86	52	3.864	0.274	6	17	5.976	11543.6	201.305	0	0	4.92985	0	198.128
CIC702_Amb_2013_R1	79	50	3.872	0.274	5.988	17	4.95	10376.2	187.289	0	0	5.37171	0	120.943
CIC702_Amb_2013_R1	83	51	3.888	0.28	5.988	17	5.988	12082.4	191.874	0	0	0	0	198.793
CIC702_Amb_2013_R1	81	51	3.88	0.262	5.988	17	4.97	9163.73	185.986	0	0	0	0	112.043
CIC702_Amb_2013_R1	88	51	4.88	0.274	5.976	17	4.97	13082.3	166.968	0	0	0	0	111.82
CIC702_Amb_2013_R1	91	52	3.864	0.266	5.976	17	5.976	14447.7	186.768	0	0	0	0	195.384
CIC58_Amb_2013_R5	85	48	3.856	0.248	5.988	17	6	11725.3	87.6132	0	0	7.53603	0	187.521
CIC58_Amb_2013_R5	89	48	3.904	0.318	6	17	7	13384.3	79.0681	0	0	0	0	263.894
CIC58_Amb_2013_R5	86	50	4.89	0.27	5.988	17	6	11065.7	121.273	0	0	0	0	192.415
CIC701_Amb_2013_R1	90	50	3.824	0.246	7	17	6	13537.3	119.527	0	0	29.1383	0	200.126
CIC701_Amb_2013_R1	97	53	4.88	0.31	6.986	17	7	15762.4	173.689	0	0	26.454	0	266.637
CIC701_Amb_2013_R1	87	50	4.93	0.298	5.988	17	6	11242	104.287	0	0	0	0	193.082
CIC701_Amb_2013_R1	90	51	3.92	0.31	5.964	18	5.988	13722.9	152.9	0	0	0	0	183.445
CIC701_Amb_2013_R1	88	50	4.86	0.274	5.976	17	6	12904.2	121.794	0	0	0	0	178.846
CIC702_Amb_2013_R5	82	53	3.928	0.28	6	18	4.98	10462.6	163.868	0	0	0	0	98.4719
CIC702_Amb_2013_R5	83	54	3.904	0.284	5.988	18	6	11658.7	205.369	0	0	0	0	191.673
CIC702_Amb_2013_R5	81	53	4.87	0.264	5.928	18	5.976	10670.7	170.798	0	0	0	0	180.258
CIC702_Amb_2013_R5	84	54	4.82	0.282	6	18	5.988	9126.69	183.589	0	0	0	0	181.962
CIC702_Amb_2013_R5	90	54	4.89	0.244	6	18	6	13159.4	157.146	0	0	0	0	169.132
CIC5_Amb_2013_R4	92	72	4.89	0.298	6.986	18	7	14632	637.599	0	0	9.33979	0	265.896
CIC5_Amb_2013_R4	91	72	4.86	0.294	7	19	7	14494	649.87	0	0	14.3086	0	240.389
CIC5_Amb_2013_R4	89	71	4.8	0.268	6.986	19	6.972	13777.6	620.9	0	0	18.3578	0	258.114
CIC5_Amb_2013_R4	88	71	4.94	0.302	6.972	18	7	13408.5	634.812	0	0	21.4451	0	240.166
CIC5_Amb_2013_R4	87	71	4.87	0.308	7	18	7	12732.7	609.124	0	0	22.0441	0	256.553
CIC28_Amb_2013_R1	90	68	4.92	0.27	7	18	6.986	14195.5	533.651	0	0	31.7034	0	238.315
CIC28_Amb_2013_R1	86	68	4.87	0.3	6.972	18	6.986	12260.9	531.254	0	0	22.3269	0	240.762
CIC28_Amb_2013_R1	90	65	4.91	0.308	5.976	18	7	15013.3	457.683	0	0	0	0	245.431
CIC210_Amb_2013_R1	83	53	4.9	0.294	6	19	6	11327.1	134.533	0	0	0	0	185
CIC210_Amb_2013_R1	93	54	4.88	0.33	6.958	18	7	15331.7	153.655	0	0	13.8711	0	267.453
CIC210_Amb_2013_R1	85	53	4.93	0.286	6.972	19	6	12440.4	135.758	0	0	17.1566	0	178.03
CIC210_Amb_2013_R1	84	53	4.91	0.282	5.988	19	5.988	12227	122.601	0	0	0	0	175.882
CIC694_Amb_2013_R4	70	49	3.872	0.296	5.976	19	4.99	8850.7	35.1182	0	0	0	0	88.9794
CIC694_Amb_2013_R4	69	49	3.872	0.314	5.988	19	4.99	8717.11	38.6353	0	0	0	0	99.8792
CIC694_Amb_2013_R4	70	49	3.84	0.316	6	19	4.99	9234.71	49.968	0	0	0	0	93.5025
CIC694_Amb_2013_R4	70	48	3.84	0.292	5.988	19	4.97	9535.83	5.52306	0	0	0	0	95.9523
CIC210_Amb_2013_R5	57	48	3.856	0.316	4.94	20	5	7788.18	55.4649	0	0	0	0	89.5711
CIC210_Amb_2013_R5	63	49	3.84	0.35	4.93	19	5.988	10085.6	70.1062	0	0	0	0	139.697
CIC210_Amb_2013_R5	61	48	3.832	0.236	4.97	20	4.95	10001.4	51.2184	0	0	0	0	85.3521
CIC210_Amb_2013_R5	60	49	3.784	0.352	4.94	20	4.96	10301.6	93.996	0	0	0	0	82.7554
CIC210_Amb_2013_R5	65	49	3.792	0.314	4.97	20	5.988	11557.3	73.493	0	0	0	0	153.118
CIC180_Amb_2013_R2	52	45	3.808	0.31	4.95	20	4.97	6954.47	0	0	0	0	0	79.9363
CIC180_Amb_2013_R2	53	45	3.752	0.32	4.96	20	4.88	7412.1	0	0	0	0	0	87.5128
CIC180_Amb_2013_R2	60	46	3.84	0.314	4.96	20	4.97	10452	0	0	0	0	0	98.3992
CIC180_Amb_2013_R2	56	45	3.832	0.336	4.97	20	4.97	9330.38	0	0	0	0	0	93.5055
CIC180_Amb_2013_R2	48	43	3.752	0.342	4.99	20	4.97	6765.77	0	0	0	0	0	85.275
CIC205_Amb_2013_R4	21	35	2.688	0.332	3.888	21	2.91	2688.06	0	0	0	0	0	0
CIC205_Amb_2013_R4	22	35	2.736	0.302	3.848	21	3.92	3447.7	0	0	0	0	0	16.2503
CIC205_Amb_2013_R4	22	35	2.682	0.336	2.916	21	3.896	3322.48	0	0	0	0	0	5.94729
CIC205_Amb_2013_R4	22	35	2.718	0.374	2.91	21	2.904	3385.97	0	0	0	0	0	0
CIC205_Amb_2013_R4	22	35	2.646	0.334	2.886	21	2.934	3494.87	0	0	0	0	0	0
CIC221_Amb_2013_R2	11	30	2.652	0.32	2.892	21	2.886	1451.82	0	0	0	0	0	0
CIC221_Amb_2013_R2	12	30	2.67	0.326	2.79	21	2.922	1999.84	0	0	0	0	0	0
CIC221_Amb_2013_R2	11	30	2.52	0.324	2.856	21	2.862	1571.3	0	0	0	0	0	0
CIC221_Amb_2013_R2	11	30	2.628	0.29	2.802	21	2.856	1676.67	0	0	0	0	0	0
CIC221_Amb_2013_R2	11	30	2.58	0.36	2.778	21	2.838	1656.83	0	0	0	0	0	0
CIC49_Amb_2013_R2	12	31	2.67	0.318	2.832	21	2.916	1826.57	0	0	0	0	0	0
CIC49_Amb_2013_R2	10.978	31	2.712	0.338	2.874	21	2.814	1583.23	0	0	0	0	0	0
CIC49_Amb_2013_R2	11	30	2.64	0.342	2.874	21	2.832	1513.55	0	0	0	0	0	0
CIC28_Amb_2013_R4	10	30	2.634	0.35	2.838	21	2.796	1253.87	0	0	0	0	0	0
CIC28_Amb_2013_R4	12	30	2.652	0.35	2.79	20	2.838	2173.99	0	0	0	0	0	0
CIC28_Amb_2013_R4	10	30	2.61	0.326	2.862	20	2.826	1279.44	0	0	0	0	0	0
CIC28_Amb_2013_R4	11	31	2.688	0.34	2.754	21	2.826	1791.74	0	0	0	0	0	0
CIC28_Amb_2013_R4	10	30	2.634	0.3	2.88	21	2.796	1358.8	0	0	0	0	0	0
CIC210_Amb_2013_R2	10	30	2.712	0.348	2.778	21	2.832	1450.94	0	0	0	0	0	0
CIC210_Amb_2013_R2	11	30	2.646	0.382	2.778	21	2.838	1902.4	0	0	0	0	0	0
CIC210_Amb_2013_R2	10	30	2.61	0.354	2.838	21	2.874	1417.43	0	0	0	0	0	0
CIC90_Amb_2013_R3	8	30	1.736	0.312	2.868	21	2.844	1183.77	0	0	0	0	0	0
CIC90_Amb_2013_R3	8.982	30	2.556	0.304	2.868	21	2.814	1613.2	0	0	0	0	0	0
CIC90_Amb_2013_R3	8	30	2.568	0.356	2.784	20	2.778	1251.66	0	0	0	0	0	0
CIC90_Amb_2013_R3	9	30	2.682	0.358	2.844	21	2.826	1675.35	0	0	0	0	0	0
CIC90_Amb_2013_R3	8	30	2.634	0.338	2.892	21	2.868	1195.67	0	0	0	0	0	0
CIC204_Amb_2013_R1	12	30	2.64	0.334	2.814	21	2.85	1673.15	0	0	0	0	0	0
CIC204_Amb_2013_R1	12	29	2.61	0.304	2.85	21	2.862	1590.26	0	0	0	0	0	0
CIC204_Amb_2013_R1	13	29	2.64	0.344	2.85	21	2.886	1997.19	0	0	0	0	0	0
CIC204_Amb_2013_R1	13	30	2.64	0.284	2.832	21	2.79	1909.02	0	0	0	0	0	0
CIC204_Amb_2013_R1	12	29	2.616	0.302	2.892	21	2.76	1364.97	0	0	0	0	0	0
CIC204_Amb_2013_R1	13	29	2.754	0.328	2.868	21	2.82	1854.79	0	0	0	0	0	0
CIC18_Cold_2013_R2	13	29	2.676	0.852	3.8	22	1.776	0	0	0	0	0	0	0
CIC180_Amb_2013_R5	12	30	2.64	0.334	2.832	21	2.892	1696.51	0	0	0	0	0	0
CIC180_Amb_2013_R5	12	30	2.622	0.308	2.838	21	2.844	1649.78	0	0	0	0	0	0
CIC180_Amb_2013_R5	13	29	2.658	0.362	2.844	21	2.904	2219.4	0	0	0	0	0	0
CIC180_Amb_2013_R5	12	29	2.664	0.298	2.856	21	2.826	1737.52	0	0	0	0	0	0
CIC180_Amb_2013_R5	12	29	2.562	0.356	2.808	21	2.88	1736.19	0	0	0	0	0	0
CIC180_Amb_2013_R5	13	29	2.682	0.322	2.85	21	2.892	2252.91	0	0	0	0	0	0
CIC90_Amb_2013_R2	13	29	2.712	0.334	2.88	21	2.832	1093.83	0	0	0	0	0	0
CIC90_Amb_2013_R2	13	29	2.664	0.368	2.862	21	2.742	1998.96	0	0	0	0	0	0
CIC90_Amb_2013_R2	12	29	2.628	0.34	2.868	22	2.85	1576.15	0	0	0	0	0	0
CIC90_Amb_2013_R2	12	29	2.652	0.356	2.826	21	2.826	1682.85	0	0	0	0	0	0
CIC694_Amb_2013_R2	10	29	2.748	0.362	2.838	21	2.766	1066.49	0	0	0	0	0	0
CIC694_Amb_2013_R2	11	29	2.658	0.314	2.868	21	2.838	1447.41	0	0	0	0	0	0
CIC694_Amb_2013_R2	11	29	2.628	0.314	2.88	21	2.814	1506.05	0	0	0	0	0	0
CIC694_Amb_2013_R2	11	29	2.622	0.344	2.796	21	2.79	1591.14	0	0	0	0	0	0
CIC53_Amb_2013_R2	10	29	2.652	0.362	2.868	21	2.778	1351.74	0	0	0	0	0	0
CIC53_Amb_2013_R2	10	28	2.604	0.314	2.862	21	2.772	1390.1	0	0	0	0	0	0
CIC53_Amb_2013_R2	9	29	2.664	0.322	2.844	21	2.772	1040.04	0	0	0	0	0	0
CIC210_Amb_2013_R4	10	29	2.58	0.364	2.868	21	2.862	1294.87	0	0	0	0	0	0
CIC210_Amb_2013_R4	11	29	2.67	0.348	2.784	21	2.784	1770.14	0	0	0	0	0	0
CIC210_Amb_2013_R4	11	28	2.64	0.346	2.856	21	2.868	1846.41	0	0	0	0	0	0
[truncated: 33 more columns]
